# Supplementary material for: NKp30 Receptor Upregulation in Salivary Glands of Sjögren’s Syndrome Characterizes Ectopic Lymphoid Structures and Is Restricted by Rituximab Treatment
Source: Front Immunol. 2021 Sep 14;12:706737. doi: 10.3389/fimmu.2021.706737 (PMC8477027; doi:10.3389/fimmu.2021.706737)
Supplement: Supplementary file 5 [file Table_1.xlsx]

## Sheet: Sheet1
Table S1: Summary of the patient characteristics
	Salivary gland transcriptomic analysis			Peripheral blood analysis
Cohort	Sjögren’s syndrome	NSCS		Sjögren’s syndrome	Healthy donors
	n=24	n=17		n=23	n=20
Gender, F/M	15/ 2	21/ 3		23/ 0	19/ 1
Age in years, Mean±SD	11 ± 6	13 ± 7		57 ± 13	45 ± 12
Anti-SSA/Ro, Positive of total (%)	54%	0%		91%	/
Anti-SSB/La, Positive of total (%)	37%	0%		83%	/
Rheumatoid factor, Positive of total (%)	50%	0%		87%	/
Salivary gland histology:
Inflammatory infiltration	16/ 24	0/ 17		11/ 23	/
Pre-neoplastic MESA	0/ 24	0/ 17		7/ 23	/
Non-Hodgkin lymphoma (NHL)	0/ 24	0/ 17		5/ 23	/
Treatments:
Hydroxychloroquine	13/ 24	/		4/ 23	/
csDMARDs*	5/ 24	/		2/ 23	/
Steroids	0/ 24	/		1/ 23	/
*csDMARDs other than hydroxychloroquine
csDMARDs, conventional synthetic disease-modifying antirheumatic drugs; NSCA, non-specific chronic sialadenitis.
