# Supplementary material for: NKp30 Receptor Upregulation in Salivary Glands of Sjögren’s Syndrome Characterizes Ectopic Lymphoid Structures and Is Restricted by Rituximab Treatment
Source: Front Immunol. 2021 Sep 14;12:706737. doi: 10.3389/fimmu.2021.706737 (PMC8477027; doi:10.3389/fimmu.2021.706737)
Supplement: Supplementary file 6 [file Table_2.xlsx]

## Sheet: Sheet1
Table S2: Antibodies used for immunohistochemistry
Antigen	Clone	Species	Manufacturer	Catalogue	Dilution
NKp30	AZ20	Mouse, IgG2b	/	/	1:5
B7/H6	Polyclonal	Rabbit, IgG	Invitrogen	PA5-54991	1:100
CD20	L-26	Mouse, IgG2a	Dako	M0755	1:100
CD3	F.7.2.38	Mouse, IgG1	Dako	M7254	1:100
CD138	M115	Mouse, IgG1	Dako	M7228	1:100
CD21	1F8	Mouse, IgG1	Dako	M0784	1:50
