# Supplementary material for: NKp30 Receptor Upregulation in Salivary Glands of Sjögren’s Syndrome Characterizes Ectopic Lymphoid Structures and Is Restricted by Rituximab Treatment
Source: Front Immunol. 2021 Sep 14;12:706737. doi: 10.3389/fimmu.2021.706737 (PMC8477027; doi:10.3389/fimmu.2021.706737)
Supplement: Supplementary file 7 [file Table_3.xlsx]

## Sheet: Sheet1
Table S3: Antibodies used for FACS staining
Antigen	Conjugation	Clone	Species	Manufacturer	Catalogue	Dilution
CD56	APC	NCAM16.2	Mouse, IgG2b	BD	341027	1:40
CD16	PE-Cy7	3G8	Mouse, IgG1	BD	557744	1:100
CD20	Pacific Blue	2H7	Mouse, IgG2b	BioLegend	302328	1:200
CD3	FITC	HIT3a	Mouse, IgG2a	BioLegend	300306	1:20
CD14	PerCP Cy5.5	M5E2	Mouse, IgG2a	BioLegend	301824	1:200
NKp46 (CD335)	PE	BAB281	Mouse, IgG1	Beckman Coulter	PN IM3711	1:40
NKp44 (CD336)	PE	Z231	Mouse, IgG1	Beckman Coulter	PN IM3710	1:40
NKp30 (CD337)	PE	Z25	Mouse, IgG1	Beckman Coulter	PN IM3709	1:10
NKG2D (CD314)	PE	ON72	Mouse, IgG1	Beckman Coulter	PN A08934	1:5
DNAM-1 (CD226)	PE	DX11	Mouse, IgG1	BD	559789	1:5
