# Supplementary material for: NKp30 Receptor Upregulation in Salivary Glands of Sjögren’s Syndrome Characterizes Ectopic Lymphoid Structures and Is Restricted by Rituximab Treatment
Source: Front Immunol. 2021 Sep 14;12:706737. doi: 10.3389/fimmu.2021.706737 (PMC8477027; doi:10.3389/fimmu.2021.706737)
Supplement: Supplementary file 8 [file Table_4.csv]

	baseMean	log2FoldChange	lfcSE	stat	pvalue	padj	qvalue
A1BG	260.708514979013	-0.183018762339039	0.265912104838041	-0.688267886302167	0.491284100743992	0.825898934224842	0.644627115123676
A1BG-AS1	130.157188097738	-0.0434891142535399	0.175004988038199	-0.248502141230668	0.803745913567412	0.950932913757343	0.742218103776685
A1CF	3.01063052149799	0.0648416303130016	0.597758239517405	0.108474674251836	0.913619168974743	0.979804813628321	0.764753075975719
A2M	10138.1425844243	-0.224134477231823	0.151113431283216	-1.48322009055404	0.138015945084588	0.522083030270616	0.407494021013898
A2M-AS1	54.9493077666199	-0.381912398738574	0.232891168458925	-1.63987497364432	0.101031165367212	0.45867884911671	0.358006059847824
A2ML1	126.275858622554	0.744178168574012	0.216626668442878	3.43530265189968	0.000591892391564035	0.0415937559969601	0.0324645811059723
A2ML1-AS1	1.0498668487933	-0.13544183691513	0.880932663362866	-0.153748229062248	0.877808255559163	NA	NA
A2ML1-AS2	0.348899918869063	-1.19080195986763	1.25915782447386	-0.945713028758095	0.344294975361851	NA	NA
A2MP1	7.24906623545414	0.197070805065755	0.468825453698413	0.420350054612281	0.674229748732939	0.908771914839642	0.709310780644517
A3GALT2	1.88860644883873	-0.212282030662495	0.546199472522462	-0.388652939707417	0.69753289928711	NA	NA
A4GALT	1364.07296766798	-0.173949033054541	0.128873121560417	-1.34976968780098	0.177089870833846	0.580823718891344	0.453342052869633
A4GNT	1.58296534133455	-0.739947675051851	0.660541101083601	-1.12021443304283	0.262622394927246	NA	NA
AA06	0	NA	NA	NA	NA	NA	NA
AAAS	1624.66872531978	0.00737788426778736	0.104541520136095	0.0705737228441161	0.943737024384467	0.987389939730749	0.770673386263861
AACS	5015.90406128676	0.209171685647625	0.122888979500408	1.70211915257162	0.0887330342705535	0.434208753189621	0.338906764897064
AACSP1	5.03001658401107	-0.898554090770059	0.487777003498311	-1.84214115123443	0.0654545057962332	0.377960818241562	0.295004366510676
AADAC	23.21109563419	-1.4580526053084	0.448722538070673	-3.24934114425684	0.00115672664913511	0.0559721442669629	0.0436871394197438
AADACL2	3.9862341479684	-1.42625834741657	0.45948985408752	-3.10400400515678	0.00190920746419407	0.0726668824254813	0.05671764527331
AADACL2-AS1	0.651717206914952	-0.137333013029026	0.797468946151087	-0.172211110779739	0.863271563238247	NA	NA
AADACL3	0	NA	NA	NA	NA	NA	NA
AADACL4	0.0829160127983684	-0.495068748353499	2.99892337471758	-0.165082159993541	0.868879314614451	NA	NA
AADACP1	18.7091769963669	-0.440389583888109	0.28213338704315	-1.56092686691049	0.118541007321239	0.488758094157337	0.381483383951452
AADAT	71.1185862875237	-0.402460649326697	0.150683605758908	-2.67089871721433	0.00756484688111855	0.140252466463506	0.109469257192111
AAGAB	1022.05385956823	0.047322184454578	0.0878554821064496	0.538636671496952	0.590137578730928	0.874628762490309	0.68266151293377
AAK1	1208.56441502427	0.0207705906668346	0.11758405257036	0.176644623252851	0.859787540915846	0.966122780132343	0.754074033521431
AAMDC	581.261869916762	-0.319557936913806	0.207684444967593	-1.5386705391618	0.123884748117812	0.498090686562244	0.388767619188112
AAMP	3864.31919405178	0.0445232984205411	0.0725874919387419	0.613374249906791	0.539628908365896	0.852194240932185	0.665151015811302
AANAT	5.2717048123705	0.902529864949371	0.362229943294213	2.49159375600352	0.0127171398646192	0.181669627924889	0.141796003484043
AAR2	999.988627349899	0.00056687055858803	0.0912113986564769	0.00621490917733862	0.995041251842651	0.998822877606235	0.77959697419291
AARD	172.914212934154	-0.0627691285294494	0.145870189585898	-0.430308130178215	0.666971513769776	0.905677688630337	0.706895688395105
AARS	5257.78967149377	0.0864693981563157	0.0992778860479496	0.870983474754411	0.383763176160043	0.766080270700024	0.597937706891483
AARS2	883.335486540155	0.01424470357261	0.100865146014529	0.14122523126629	0.887692014163043	0.972699296967999	0.759207108404631
AARSD1	904.39764412295	-0.028082463028675	0.100406015404193	-0.279689049661284	0.779716080283282	0.944431831026769	0.737143906399589
AARSP1	0.0257698631847125	0.134333982059091	2.99892337471758	0.0447940694956042	0.964271452206727	NA	NA
AASDH	314.447530222855	-0.109273054506845	0.091221894664662	-1.19788187812301	0.230963005620953	0.640023227904793	0.499548201262227
AASDHPPT	744.532175054424	0.00233969482181921	0.089992971616471	0.0259986394469831	0.979258423649392	0.995157124083794	0.776735795881615
AASS	469.729326325068	-0.0597700679918107	0.207583845479085	-0.287932174364854	0.77339865776185	0.942452444453573	0.735598964030107
AATBC	173.013560621096	-0.115127946297685	0.196101836472293	-0.587082448429548	0.557148334776672	0.861377052455483	0.672318344712802
AATF	931.922495745179	0.0788661634997624	0.079598432917842	0.990800454340157	0.321783027409982	0.724587446624823	0.565551904738783
AATK	389.789273500502	-0.247927508915142	0.206107272562409	-1.20290519510935	0.229013009741751	0.638365071313884	0.498253983949034
AB015752.1	0.163971343946638	-0.181002843212632	1.43190321938358	-0.126407176659993	0.899409621570268	NA	NA
ABALON	37.1263929518236	0.0585867264820083	0.161928723183329	0.361805647140679	0.717497271841563	0.924557301544919	0.721631523378596
ABAT	1310.41917773371	0.329492985726497	0.171321782648891	1.92324046967083	0.0544498569546989	0.349960366437931	0.273149573241963
ABBA01000935.2	0.163380129325708	0.106020223938702	1.80126470889873	0.0588587692941152	0.953064598422377	NA	NA
ABBA01006766.1	0	0	0	0	1	NA	NA
ABCA1	538.699437278451	-0.100973524231765	0.206360175876509	-0.489307221235311	0.62462420940559	0.889094765072971	0.693952455597336
ABCA10	671.692978010008	-0.447172703875772	0.305373601609264	-1.46434630079107	0.143099352376182	0.529151966574241	0.413011437040928
ABCA11P	189.239919000913	-0.234427654552084	0.128547729547004	-1.82366234999401	0.0682031341304792	0.386436706493879	0.301619930674504
ABCA12	1.48325214365405	-0.713187165297842	0.704928122336714	-1.0117161490646	0.311673791822785	NA	NA
ABCA13	150.978407158046	-0.418225901324561	0.22969691300243	-1.82077284303832	0.0686413940391034	0.387293380724236	0.302288578392562
ABCA17P	23.6546589669042	-0.304180766341895	0.269338486777072	-1.12936242414424	0.258744977305022	0.66732804616757	0.520860041605295
ABCA2	3306.10856400109	-0.0395506915580503	0.217825329514008	-0.181570672457112	0.855919666218871	0.964781419481547	0.753027080424834
ABCA3	2810.92880554376	0.246544014679812	0.161677010661172	1.52491695431267	0.127279812498556	0.503789940871464	0.393215976864171
ABCA4	9.9759324909106	0.871857621143143	0.585511597063883	1.48905269428509	0.136473493356318	0.519218658839129	0.405258334035739
ABCA5	1020.85514502526	-0.0560996995233866	0.138564213062282	-0.404864273996712	0.685577280373051	0.912809435859566	0.712462129338008
ABCA6	657.31878928429	-0.671285030252504	0.228696105864552	-2.93527092520798	0.00333256574946465	0.0945942365023655	0.0738322901955047
ABCA7	2302.96580230232	-0.359838613709954	0.222448750421163	-1.61762479235631	0.105743482777007	0.465846878932733	0.363600819920689
ABCA8	2125.24537042722	-0.322469126258755	0.192934539568624	-1.67139137958269	0.0946443975141407	0.447491469219609	0.349274133785189
ABCA9	650.060308233934	-0.514007896902764	0.207873199154726	-2.47269921756567	0.0134096951108961	0.185618963801962	0.144878522285791
ABCA9-AS1	10.6281525881157	-0.211564629620092	0.401365296738491	-0.527112411908239	0.598115527957499	0.878456689780954	0.685649270423235
ABCB1	146.505036297286	-0.0613699942962321	0.24000906925332	-0.255698647085117	0.798183539918322	0.94932230820044	0.740961000793833
ABCB10	602.969117251361	0.0682429205497244	0.122915242644932	0.555203073933305	0.57875576660425	0.870662307360074	0.679565632285527
ABCB10P1	0.539893832773385	0.0914208214963044	0.963701287804399	0.0948642724184674	0.924422634978165	NA	NA
ABCB10P3	0.12602743635821	-0.720199287061452	2.43784319520015	-0.295424778951922	0.767669406688968	NA	NA
ABCB10P4	0.16944416883278	-0.011896553652549	2.30795575191392	-0.00515458480635236	0.995887254578103	NA	NA
ABCB11	97.4809337944722	0.572403695741516	0.224907449456257	2.5450633010395	0.010925792991862	0.169480292325105	0.132282035227941
ABCB4	57.1823725972776	-0.36155380893863	0.244231829493906	-1.48037137373878	0.138774165165245	0.522810889564623	0.408062126647007
ABCB5	20.9927364793456	0.0263274942001194	0.203465724259259	0.129395230061318	0.897044921812536	0.975427487796156	0.761336504278852
ABCB6	670.867129991523	-0.190199004648722	0.149403750164265	-1.27305375159327	0.202998968675942	0.610969807505167	0.476871549434041
ABCB7	502.608502098863	-0.0423424337946115	0.0715105302340833	-0.592114666972926	0.553773806048201	0.860055158654537	0.671286585798858
ABCB8	951.289991237859	0.033563027889248	0.08693308728115	0.386078867539835	0.699438260087116	0.918997552334327	0.717292051627371
ABCB9	492.32842434883	0.125578197392655	0.121566851364072	1.03299703811995	0.301605284752334	0.708326954731632	0.552860334928928
ABCC1	986.447906084102	0.0988661593116914	0.172935186728224	0.571694871252918	0.567528709638446	0.866449208197103	0.67627724208836
ABCC10	1388.55423182857	-0.185599336143893	0.19226983874346	-0.965306557475888	0.334391288308479	0.73600556756557	0.574463927817097
ABCC11	7.32718881864752	0.631611429254711	0.336046354659258	1.87953661897374	0.0601712583073254	0.365169919392092	0.285020868671547
ABCC12	0.109461163368736	0.115508639384351	2.16178774567863	0.0534319984074525	0.957387710576626	NA	NA
ABCC13	1.61357893821505	-0.480684496512272	0.769534466973737	-0.624643231904357	0.532205238927919	NA	NA
ABCC2	49.1897486063698	-0.462742305117948	0.266331068473375	-1.7374702387161	0.082304202768934	0.420570167028689	0.328261633771499
ABCC3	586.495115828806	0.0420241044838751	0.256165272098595	0.164050747939402	0.869691193857832	0.968240333155344	0.755726816979276
ABCC4	211.969924592387	0.169341734909146	0.148043721978756	1.14386299294371	0.252680460582903	0.661739494663111	0.516498089210453
ABCC5	970.371458967694	-0.221675115625627	0.14006952518172	-1.58260774667463	0.113510896739674	0.480039463934126	0.374678355859372
ABCC5-AS1	0.745189494062414	-0.200948072344637	1.06851934501809	-0.188062175272302	0.850827911759149	NA	NA
ABCC6	238.142890906083	-0.0261043118957766	0.183773369450128	-0.142046216891402	0.887043499975517	0.972638650850065	0.759159773155211
ABCC6P1	75.4736392736973	0.24025385041838	0.170624464491976	1.40808559390191	0.159105726286561	0.554597103056012	0.432871766488582
ABCC6P2	17.8561838895108	0.142245341075199	0.336945305029271	0.422161516875393	0.672907128603588	0.908292441753679	0.708936544355577
ABCC8	4.915624572916	0.139997651321895	0.526904558428554	0.265698311169343	0.790471564140349	0.948038572141993	0.739959024598387
ABCC9	878.062030518268	-0.431000298823744	0.182743724312363	-2.35849575926906	0.018349169438625	0.215572082529476	0.168257402817216
ABCD1	577.258952911798	0.0372898434319083	0.128319139376415	0.290602349837472	0.771355462696758	0.941936730174583	0.735196440919691
ABCD1P2	0.0592137935776826	0.374780993024874	2.99892337471758	0.1249718469583	0.900545838448803	NA	NA
ABCD1P3	0	NA	NA	NA	NA	NA	NA
ABCD1P4	0	NA	NA	NA	NA	NA	NA
ABCD1P5	0.215501720365587	1.11147955143878	2.9986145266863	0.370664365675255	0.710887534640164	NA	NA
ABCD2	81.6181184525213	0.0206775784532282	0.22919814681228	0.0902170403243431	0.928114743324479	0.98286085725431	0.767138366117983
ABCD3	1390.62481710162	-0.103677528709615	0.136836045245916	-0.757677032563243	0.448644351783242	0.801657698805573	0.625706449400789
ABCD4	1314.61523115705	-0.198680353330534	0.151713744069281	-1.30957385930575	0.190340036468271	0.597285835086853	0.466190993620358
ABCE1	1430.05514823787	-0.0422841862245766	0.14286366958363	-0.295975781301237	0.767248576929181	0.940724466424974	0.734250249986035
ABCF1	2623.73432232529	0.00681721987307343	0.0687511637468923	0.0991578833221072	0.921012914239139	0.981153434634602	0.765805695894026
ABCF2	892.697824798208	0.00742993782169253	0.076583278478116	0.0970177559558992	0.922712293752599	0.981473235968343	0.766055305867643
ABCF2P1	0.037645664477101	-0.0346186339034701	2.99892337471758	-0.011543687376384	0.990789674624391	NA	NA
ABCF2P2	0.0258973238005421	-0.1556159317337	2.99892337471758	-0.0518905994883429	0.958615864707454	NA	NA
ABCF3	2401.50931663638	0.0830943513865091	0.0936525874147326	0.887261672958728	0.37493803526117	0.760337387030073	0.593455295812788
ABCG1	1508.48294313064	0.408566967683872	0.128805240868573	3.17197471879855	0.0015140618684061	0.0640489288580901	0.0499911968954207
ABCG2	98.7450246848336	-0.0371954578591998	0.205035377877054	-0.18140995102564	0.856045808679323	0.964781419481547	0.753027080424834
ABCG4	4.07330204576114	-0.31533224098802	0.354356775645977	-0.889872192829341	0.373534516651612	0.759520183858278	0.592817455877084
ABCG5	4.37982531661513	-0.369743750154112	0.308493422838655	-1.19854662297773	0.230704283847586	0.640023227904793	0.499548201262227
ABCG8	10.0864688640224	0.0733935325863795	0.287035841775302	0.255694662145481	0.798186617180881	0.94932230820044	0.740961000793833
ABHD1	141.515739925656	-0.0562719671292739	0.176010514269694	-0.319707986552727	0.749189704914267	0.935424487245853	0.730113532832309
ABHD10	1502.31568671879	0.243750361707603	0.13198674026648	1.84677916293313	0.0647791530070867	0.376267042366581	0.293682347785734
ABHD11	1053.86364010083	-0.140351619506292	0.108523602018405	-1.29328198563193	0.195913548805576	0.603302473575578	0.470887074643115
ABHD11-AS1	42.3154674631447	-0.394543264147077	0.388099546607465	-1.01660325964289	0.309342202919683	0.714674319785541	0.557814553240371
ABHD12	2200.83468108109	0.141554531628322	0.0934578976002303	1.51463423919322	0.129865056324721	0.508319179625206	0.396751118986944
ABHD12B	21.5825393382197	0.128116171149568	0.254806693064559	0.502797511355431	0.615106643521443	0.885489140025483	0.691138208506968
ABHD13	488.063657018824	0.0911217548996376	0.140476986507382	0.648659664227987	0.516558381418842	0.839874608093612	0.655535348509872
ABHD14A	805.199859795081	0.0984761316793238	0.15505408943359	0.635108251830413	0.525357815569564	0.844677200911046	0.659283847781059
ABHD14A-ACY1	119.487993992161	-0.1310419005773	0.130428542423224	-1.00470263749545	0.315040057773396	0.718504536274609	0.56080409748523
ABHD14B	2297.97185977596	0.0170020748399136	0.107671473687836	0.157906957688779	0.874530115410464	0.969465083892407	0.756682754203144
ABHD15	614.334054453386	-0.0193195289685004	0.072583773284772	-0.266168705403383	0.79010928339086	0.94803521731579	0.739956406103742
ABHD15-AS1	0.515420339412488	-1.4264508466131	1.02202422686516	-1.39571138248692	0.162801425256149	NA	NA
ABHD16A	1608.70416702116	0.0691238315597484	0.0731572999101598	0.944865811677513	0.344727387672333	0.743720695532448	0.580485706606249
ABHD16B	43.0260963283728	0.512407719542357	0.488676584192791	1.04856204720504	0.294379731204056	0.701493780884075	0.547526935208993
ABHD17A	5277.10213989374	0.232627280612341	0.12164563287751	1.9123356515937	0.0558331557942068	0.353278185122501	0.275739182936938
ABHD17AP1	16.6487228006075	0.327960011223708	0.240605266442778	1.36306248018767	0.172862820214451	0.574905093199526	0.448722472377264
ABHD17AP3	0.893016741111518	0.18306123961175	0.6818537263123	0.268475821935898	0.788333083240336	NA	NA
ABHD17AP4	1.74393000354649	0.202063497057359	0.684183885637546	0.295335071899669	0.767737927217249	NA	NA
ABHD17AP5	4.97024395196904	1.87130508819207	0.56898871253936	3.2888263808267	0.00100606062961115	0.0511114113357754	0.0398932608748358
ABHD17AP6	2.09185856354136	-0.633960810124947	0.593081142569425	-1.06892761313978	0.28510228829948	NA	NA
ABHD17AP7	0	NA	NA	NA	NA	NA	NA
ABHD17AP8	0	NA	NA	NA	NA	NA	NA
ABHD17AP9	0	NA	NA	NA	NA	NA	NA
ABHD17B	396.944092107442	-0.00673204090985992	0.108495395432599	-0.0620490932635212	0.95052373651938	0.988688703795836	0.771687092054981
ABHD17C	1597.01346675512	0.318463922202955	0.146916106064877	2.1676583373529	0.0301846915906778	0.270709639195159	0.211293133480469
ABHD18	561.55839461436	0.111545448666506	0.0994726166019117	1.12136839742449	0.262131082347033	0.669840940583831	0.522821395241966
ABHD2	2978.01439290766	0.0555834718372098	0.155155315338135	0.3582440712139	0.720160668801569	0.925508850272547	0.72237422213479
ABHD3	713.642351336666	-0.00858798078073693	0.0806124764975511	-0.106534139054738	0.915158570472955	0.979952200397457	0.764868113668417
ABHD4	795.586414143288	0.0432625630626558	0.0979860869900887	0.441517407129767	0.658838462438804	0.903125319969447	0.704903524489305
ABHD5	1143.75942027596	0.0539655106520071	0.131969220674069	0.408924977933213	0.682594717970443	0.911752318798239	0.71163703283606
ABHD6	261.642361070391	-0.0645939372755079	0.110188923144068	-0.586210804429532	0.557733861941629	0.861377052455483	0.672318344712802
ABHD8	815.51853089739	0.0309542993459923	0.099646409519992	0.310641391848464	0.756073256707011	0.937348362713296	0.731615147910187
ABI1	2247.87200873318	0.114642266678765	0.0867730733188024	1.32117328906367	0.186443590454275	0.593284867249001	0.463068175260703
ABI1P1	0.140050743495446	0.157782087660428	2.06930898053586	0.0762486845340851	0.939221250735697	NA	NA
ABI2	1335.03810474637	0.0142401172861133	0.139178747420491	0.10231531429932	0.918506400046434	0.980480330282173	0.765280327354484
ABI3	252.039453753391	0.241399352199333	0.200419689932256	1.20446924292183	0.228408263022946	0.63761802615942	0.497670903449916
ABI3BP	1139.14366322559	-0.463880364535572	0.19705298451591	-2.35408951392014	0.0185681390690149	0.217128842309816	0.169472478324104
ABL1	3494.55351249888	0.00187530113703932	0.0998328482576887	0.0187844098387215	0.98501309077635	0.996321406629895	0.777644536730865
ABL2	731.189587670057	0.00384958139702053	0.113230785681779	0.0339976568549059	0.972879019181394	0.993685971889979	0.775587538443195
ABLIM1	8634.77858175667	0.0671565540298393	0.178879755069273	0.375428477100901	0.707341829478972	0.921277166905031	0.71907132667352
ABLIM2	101.72826333857	-0.923293552331984	0.218113333796491	-4.23309082604484	2.30501359985182e-05	0.00611278330848496	0.00477112356758662
ABLIM3	219.058449996091	-0.368499344513909	0.192777404603738	-1.91152767758947	0.055936803453888	0.353490281730206	0.275904727676962
ABO	1714.5541707675	0.137386711028187	0.22874191287816	0.60061887784145	0.54809386144805	0.856735174791265	0.668695286147833
ABR	5447.22640929933	0.018664271386528	0.130255031209873	0.143290214690098	0.886060983632175	0.972454134910039	0.75901575556034
ABRA	11.5966326135935	-1.41608045415564	0.504660111221706	-2.80600828689931	0.00501594023303338	0.117293874149173	0.0915497145972544
ABRACL	630.264511525107	0.062021815656763	0.175217637652788	0.353970162408341	0.723361244383868	0.926033144158983	0.722783441763832
ABRAXAS1	273.859918192408	-0.179749826968567	0.142772032274147	-1.2589988676733	0.208030740865285	0.616668194637869	0.481319230265182
ABRAXAS2	602.364894240318	0.0356247074649836	0.0814770506471842	0.437236095096856	0.661940135238365	0.904384562333469	0.7058863829708
ABT1	984.054602244502	0.0950848303729282	0.110240001300551	0.862525664469971	0.388398316479682	0.768414869449728	0.599759897954612
ABT1P1	0.184071105474177	-0.598362294876422	1.74109799960439	-0.343669509132962	0.731094844161481	NA	NA
ABTB1	1653.08051716155	0.0356280638150607	0.123167067960183	0.289266152106329	0.772377712319063	0.942271605966385	0.735457816745047
ABTB2	734.834156073768	-0.0691170550225716	0.159973502621663	-0.432053145613953	0.665702787355213	0.905657350547688	0.706879814201542
AC000032.1	16.3290495140409	-0.206291756626484	0.395122248700036	-0.522096028014596	0.601603471877133	0.879688953410077	0.686611071577585
AC000035.1	0.0787171434472923	-0.664795156663398	2.99892337471758	-0.22167794024614	0.824564604008208	NA	NA
AC000036.1	2.00536889080117	-0.501322842209674	0.590659666064491	-0.848750762939241	0.396019992987449	NA	NA
AC000041.1	1.54492147359781	3.84403683824909	2.97561705378459	1.29184527738876	0.196410731805716	NA	NA
AC000058.1	0.158360033812485	-0.467427684294342	1.80362131260205	-0.259160656967395	0.795511285468326	NA	NA
AC000061.1	0.0375620491869056	-0.0327879476126389	2.99892337471758	-0.0109332395382482	0.991276710764005	NA	NA
AC000067.1	0	NA	NA	NA	NA	NA	NA
AC000068.1	44.1473937473264	0.0134388104487568	0.182067290604223	0.0738123273222645	0.941159717999861	0.986616664698167	0.770069832932099
AC000068.2	12.1795472953295	-0.0854125324399725	0.221152991601116	-0.386214682521806	0.699337680682261	0.918954663542089	0.7172585762501
AC000068.3	12.778735433557	-0.208874243960585	1.05612171483488	-0.197774783935053	0.843221275968332	0.961846488825451	0.750736320861495
AC000077.1	0	NA	NA	NA	NA	NA	NA
AC000078.1	15.775559512503	-0.202276008624484	0.456657799464043	-0.442948765710091	0.657802793457416	0.902567391655584	0.704468052660358
AC000081.1	0.215121321437301	0.51423118600258	2.23227248231442	0.230362193718137	0.817810336218814	NA	NA
AC000089.1	2.25604398266603	-0.391153374698669	0.582205394837029	-0.671847733063622	0.501680637358771	0.830249232092576	0.648022591068972
AC000095.1	0.653463532550282	0.133191175609179	1.92048933015919	0.0693527287642564	0.944708855251839	NA	NA
AC000095.2	0.128226784468087	0.374780993024874	2.99892337471758	0.1249718469583	0.900545838448803	NA	NA
AC000099.1	0	NA	NA	NA	NA	NA	NA
AC000111.1	0	NA	NA	NA	NA	NA	NA
AC000111.2	0.566534416586265	0.432567128497237	1.22813060076846	0.35221590295574	0.724676351334744	NA	NA
AC000120.1	18.1090054642118	-0.112878722516876	0.47859350452194	-0.235855107623387	0.8135451044663	0.953206863693889	0.74399295748673
AC000120.2	0.62978154548921	-1.04172729337064	1.32061097375994	-0.788822230065767	0.430215914801897	NA	NA
AC000120.3	12.6798436728113	-0.341338996228748	0.773558753430758	-0.441258010092832	0.659026221009571	0.903125319969447	0.704903524489305
AC000123.1	9.75950186267998	-0.436650810335568	0.301856310451253	-1.44655186993708	0.148022474545563	0.53747108767122	0.41950464197301
AC000123.2	16.9955028277929	0.0602449053351965	0.21088894022023	0.285671241328649	0.775129933258297	0.943157717167822	0.736149440482275
AC000123.3	70.2783548400733	0.250641153287123	0.171209362561463	1.4639453680411	0.1432088760637	0.529151966574241	0.413011437040928
AC000124.1	29.2571360236432	0.129870967605045	0.271053583268267	0.479133926359162	0.631843355681941	0.892156608301335	0.696342272420521
AC000362.1	0.0416977395273893	0.134333982059091	2.99892337471758	0.0447940694956041	0.964271452206727	NA	NA
AC000367.1	0.787029266852707	-0.689951900719044	0.786421246364297	-0.877331206282587	0.380306767008064	NA	NA
AC000372.1	0.094793715695916	-0.495068748353498	2.99892337471758	-0.165082159993541	0.868879314614451	NA	NA
AC000374.1	0	NA	NA	NA	NA	NA	NA
AC000403.1	13.4018228392078	-0.0164201504299582	0.279844343425008	-0.0586760133472498	0.953210164988616	0.989393454106764	0.772237160763137
AC001226.1	2.23131652824369	-0.314739677400159	0.494699976039036	-0.636223352829358	0.524630854176146	NA	NA
AC001226.2	25.5116715483976	-0.105406599180909	0.187141878239694	-0.563244315876228	0.573268530060505	0.868178575200526	0.677627040249139
AC002044.1	1.41859528186958	0.433662810381172	0.829079423454528	0.523065460452785	0.600928700396225	NA	NA
AC002044.2	16.0778201061359	-0.192707408246073	0.464757469186678	-0.414640798744579	0.678404876683058	0.910620218999658	0.710753411127701
AC002044.3	5.89161482160462	-0.394511979495544	0.391274432310695	-1.00827436427607	0.313322766387421	0.717470003731834	0.559996628555419
AC002056.1	0.673106679394886	0.0858912310750078	1.03238378566646	0.0831969973448978	0.933694900235813	NA	NA
AC002056.2	0.995424223299699	-0.0382105772848556	0.666393097514913	-0.0573393953619102	0.954274838998528	NA	NA
AC002059.1	6.35728688209153	0.0465244538045958	0.327628804501762	0.142003551474503	0.887077200445953	0.972638650850065	0.759159773155211
AC002059.2	4.43448518974245	-0.219201954228903	0.391002620293152	-0.560615051798266	0.57505998831274	0.868485181575604	0.677866351349874
AC002064.1	1.75697766587381	-1.20765322573915	0.547926202864865	-2.20404357270169	0.02752127989622	NA	NA
AC002064.2	1.07710207628364	0.139359748332583	0.596230270481286	0.233734775358	0.81519088859305	NA	NA
AC002064.3	0.0848052118179542	-0.204974442434335	2.99892337471758	-0.0683493430216897	0.945507545883092	NA	NA
AC002066.1	2.60127442627048	-1.67243149274297	0.666054637357273	-2.5109524038129	0.0120405929964433	0.177670262098706	0.138674435519705
AC002069.1	0	NA	NA	NA	NA	NA	NA
AC002069.2	0	NA	NA	NA	NA	NA	NA
AC002070.1	5.08889572829693	0.263253047453894	0.348941546281405	0.754433085596498	0.450589211056473	0.802593950797431	0.626437208813993
AC002074.1	2.59597634110992	-0.494759263565695	0.543571635354781	-0.910200664246901	0.362716693921048	0.754307939665993	0.588749217261246
AC002074.2	0.0231218482752143	-0.1556159317337	2.99892337471758	-0.051890599488343	0.958615864707454	NA	NA
AC002075.1	0.0196792858618231	-0.1556159317337	2.99892337471758	-0.0518905994883429	0.958615864707454	NA	NA
AC002075.2	1.43476732488719	-0.469898491742028	0.68682415534346	-0.684161277797584	0.493873330799745	NA	NA
AC002076.1	0.30323004961796	-0.823462917026992	1.38605044702342	-0.594107464699718	0.552440238502714	NA	NA
AC002076.2	0	NA	NA	NA	NA	NA	NA
AC002090.1	0	NA	NA	NA	NA	NA	NA
AC002091.1	3.5805662115707	-0.135144319749962	0.421782547862501	-0.320412308273168	0.748655796336908	0.935195209685744	0.729934578088561
AC002091.2	3.89260939141568	1.22993578245969	0.472173993115841	2.60483592995758	0.00919182642955539	0.155058168312895	0.121025340479119
AC002094.1	7.86566882962998	0.891331379164808	1.81607139215315	0.490801949205333	0.623566531279177	0.888680269745869	0.693628935471725
AC002094.2	6.77310813984005	0.0226721741365978	0.530773798824292	0.0427153227736911	0.965928464911097	0.991910261956267	0.774201568896037
AC002094.3	0.292587032546301	0.588646448098798	2.57636032272248	0.228479860874727	0.81927321079143	NA	NA
AC002094.4	4.52802621176653	0.422154503483628	0.37081392459386	1.13845375128779	0.254931060272103	0.664387033894351	0.518564535244086
AC002094.5	30.0291175318812	0.058054213301094	0.271325457199436	0.213965227960241	0.830574173289019	0.95929719824362	0.748746559444839
AC002101.1	0	NA	NA	NA	NA	NA	NA
AC002115.1	0.167168783429842	0.164039823400108	1.99741146437703	0.0821262050036697	0.934546354927756	NA	NA
AC002116.1	77.2401017976399	-0.242162743092524	0.553918953381162	-0.437180821516117	0.661980217267368	0.904394109757668	0.705893834885632
AC002116.2	7.97589832812864	0.0220928250329075	0.230643230150191	0.0957878755796171	0.923689046964273	0.981778975762046	0.766293940587978
AC002127.1	0	NA	NA	NA	NA	NA	NA
AC002127.2	0.0225377631153652	0.134333982059091	2.99892337471758	0.0447940694956041	0.964271452206727	NA	NA
AC002128.1	23.823421720006	-0.0988192022081446	0.325058103514718	-0.304004733737303	0.76112428473914	0.938755491644995	0.732713434185007
AC002128.2	7.87845375218766	-0.271868873701026	0.434529680858208	-0.625662378606859	0.531536414493367	0.848343391556698	0.662145367273898
AC002306.1	1.12585204174533	0.917976768279138	0.731080409662568	1.25564405248232	0.20924505203439	NA	NA
AC002310.1	42.4065043700061	-0.108163223287745	0.145198580627449	-0.744933062157617	0.456312186832063	0.806809732463797	0.629727692747274
AC002310.2	11.8135023724285	0.30145551943285	0.31909166632121	0.944730155156712	0.344796657757482	0.74375270843764	0.580510693182531
AC002310.3	1.16591623156655	-0.318762841747523	0.857229731412152	-0.371852293576439	0.710002826299744	NA	NA
AC002310.4	0.0824069905490183	-0.818515921824165	2.99882100975663	-0.272945907462011	0.784894796758743	NA	NA
AC002310.5	61.3203732589188	0.265795489879163	0.880188469395593	0.301975655352176	0.762670621347534	0.939471830313882	0.733272547788912
AC002310.6	102.495537194678	-0.259506746504937	0.120482132483329	-2.15390233519351	0.031247831803457	0.275198436198799	0.214796710180865
AC002347.1	1.59514313732603	-0.796497995995703	0.560554444688418	-1.42091103467824	0.155342624633663	NA	NA
AC002347.2	0.0258973238005421	-0.1556159317337	2.99892337471758	-0.0518905994883429	0.958615864707454	NA	NA
AC002350.1	44.6762209081819	-0.0970746253664551	0.210839847246973	-0.460418780576824	0.645215656894366	0.897234554834583	0.700305689600073
AC002351.1	1.46096026885076	-0.337044882351759	0.608418446095309	-0.553968875392973	0.579600146819336	NA	NA
AC002366.1	0	NA	NA	NA	NA	NA	NA
AC002367.1	0	NA	NA	NA	NA	NA	NA
AC002368.1	0.0231218482752143	-0.1556159317337	2.99892337471758	-0.051890599488343	0.958615864707454	NA	NA
AC002375.1	0.219448253655479	-0.659962269418335	1.53379591087271	-0.430280368294126	0.666991705963509	NA	NA
AC002378.1	0.0736908471699523	0.374780993024874	2.99892337471758	0.1249718469583	0.900545838448803	NA	NA
AC002381.1	0.169615015415333	0.689201910384336	2.02654143354726	0.340087747023241	0.733790448883553	NA	NA
AC002383.1	0	NA	NA	NA	NA	NA	NA
AC002386.1	0	NA	NA	NA	NA	NA	NA
AC002398.1	23.3453566700197	0.168837732207985	0.27815205298809	0.606997972491018	0.543852257676783	0.854602639169176	0.667030808535623
AC002398.2	13.935071434748	-0.727988678706927	0.564189582555234	-1.29032633925965	0.196937375490373	0.604328597116973	0.471687980215019
AC002400.1	2.67520575661011	0.822777624468163	0.565608694281595	1.45467640930309	0.145758866486311	0.533709529551673	0.416568686666022
AC002401.1	0.120807093879913	-0.425642838401481	2.46036985653806	-0.172999533899507	0.862651793993204	NA	NA
AC002401.2	0.798819093665524	-0.481755157796334	0.715262057085238	-0.67353657729243	0.500605986720431	NA	NA
AC002401.3	1.1780185058152	0.762287128931133	0.623071517381283	1.22343440145517	0.221165666578975	NA	NA
AC002401.4	0.450691101228804	-0.651250754684742	1.09313486012361	-0.595764327386924	0.551332677746899	NA	NA
AC002407.1	3.52502942436987	-1.04417929689346	0.448990293963354	-2.32561663566537	0.0200390113068093	0.225477054109236	0.175988389007234
AC002428.1	0	NA	NA	NA	NA	NA	NA
AC002428.2	0.208408052460569	0.639622479720286	1.76226475587942	0.362954815720125	0.716638637743141	NA	NA
AC002429.1	0.350791943931329	1.23052394316751	1.55584454186268	0.790904174586951	0.428999912151452	NA	NA
AC002429.2	7.14613176696445	-0.574333092219373	0.291874849135269	-1.9677375214786	0.049098246235704	0.333190184536707	0.260060182359976
AC002451.1	3.63520345041733	-1.45695327700497	0.633613661503444	-2.29943475894744	0.0214802640758838	0.232572367934134	0.181526393104714
AC002451.2	46.2940867830361	-0.289373466316043	0.248159368083569	-1.16607915530554	0.243582443543522	0.653192629777436	0.509827126667347
AC002454.1	2.25957775631926	-0.327881108095238	0.50734232046875	-0.646271944734075	0.518103253712602	0.840832359212301	0.656282888329893
AC002456.1	3.47308994560841	-0.402439516266392	0.423583608200641	-0.950082837189881	0.34207016319655	0.741417834140669	0.578688287050422
AC002456.2	1.63764036013699	-0.827713528973772	0.757286801936533	-1.09299875140719	0.274394347957567	NA	NA
AC002460.1	0	NA	NA	NA	NA	NA	NA
AC002463.1	0.0581778513571936	0.374780993024874	2.99892337471758	0.1249718469583	0.900545838448803	NA	NA
AC002464.1	0.337467471166142	-0.768834269351943	1.27873944488346	-0.601243883128994	0.54767756006156	NA	NA
AC002465.1	0	NA	NA	NA	NA	NA	NA
AC002467.1	37.7206061482861	-0.181553542094391	0.226354825297493	-0.802074980534561	0.422509586634337	0.788227672104733	0.615224102215873
AC002470.1	5.31332117029703	-0.329780836120759	0.367967530451332	-0.896222652352681	0.370133859700717	0.757962664993429	0.591601787892791
AC002470.2	43.9453222373166	0.0504237822329958	0.268946876632521	0.187486030194331	0.851279575775894	0.964000503970639	0.752417563579502
AC002472.1	0.235988560331558	-0.214720783473725	1.37932995031624	-0.155670355323246	0.876292865280519	NA	NA
AC002472.2	7.92240384744593	-0.339284100462579	0.33867793159182	-1.00178980917921	0.316445120147919	0.719991028507395	0.561964328065469
AC002472.3	0.232805895357365	0.469598295387077	1.75005860405394	0.268332897138	0.788443086148089	NA	NA
AC002472.4	0	NA	NA	NA	NA	NA	NA
AC002480.1	5.33527875678912	1.19223609446122	0.392216934779408	3.03973640284493	0.00236785289994843	0.0810885765034971	0.0632909100312562
AC002480.2	0.523927887069177	0.32314659180353	1.00684051448234	0.320951121012124	0.748247432578097	NA	NA
AC002486.1	0	NA	NA	NA	NA	NA	NA
AC002486.2	0	NA	NA	NA	NA	NA	NA
AC002487.1	0	NA	NA	NA	NA	NA	NA
AC002504.1	0.0506106854492732	0.254557487541982	2.99892337471758	0.084882958226952	0.932354440249395	NA	NA
AC002511.1	16.6386813926919	-0.0157897678861915	0.293664940783624	-0.053767970545131	0.95712002839256	0.990299296086586	0.772944184683392
AC002511.2	9.74471003355124	-0.118663018905827	0.322164142503389	-0.36833093212594	0.712626490763983	0.922979439020326	0.720399976847731
AC002511.3	0.0209112819860069	0.134333982059091	2.99892337471758	0.0447940694956041	0.964271452206727	NA	NA
AC002519.1	5.99423468977454	-0.00137032879770976	0.353664214173678	-0.00387466060401807	0.996908475861211	0.999138696165151	0.7798434755481
AC002519.2	0.381325019336431	-0.608522471169875	1.1511932917024	-0.528601474275429	0.59708193737501	NA	NA
AC002524.1	0	NA	NA	NA	NA	NA	NA
AC002525.1	2.04775571516197	-0.165193560176832	0.620796626292276	-0.266099320100135	0.790162718610219	NA	NA
AC002540.1	0.163462990556009	0.108004618097858	2.04102289602556	0.0529169066687948	0.957798113695427	NA	NA
AC002542.1	0	NA	NA	NA	NA	NA	NA
AC002543.1	1.61074833400933	0.193127469211843	0.717489550650506	0.269171124564456	0.787797999752717	NA	NA
AC002545.1	0.0288903508295017	-0.1556159317337	2.99892337471758	-0.0518905994883429	0.958615864707454	NA	NA
AC002546.1	3.53537532378688	-0.643632773151686	0.719572923448562	-0.894464969675441	0.371073164392226	0.758468285225594	0.591996432440813
AC002550.1	12.4328369626147	0.0986961281170234	0.396395572689287	0.248983931499119	0.803373210893508	0.950932913757343	0.742218103776685
AC002550.2	7.49163017251887	-0.206194173328713	0.307783520153657	-0.66993246820289	0.502900840948058	0.830868882935883	0.648506238303461
AC002551.1	0.341907339526975	0.970283250508172	1.17236310822454	0.827630316666645	0.407879893646874	NA	NA
AC002553.1	47.5079823509381	-0.127503408919603	0.246123354240031	-0.5180467709507	0.604425637218781	0.880946336742125	0.687592479055369
AC002553.2	13.490622261747	0.124695768403427	0.30242575552718	0.412318614153947	0.680105906944722	0.910806220548065	0.710898588263292
AC002558.1	28.1809651421876	-0.0210864801854617	0.361445727696498	-0.0583392707941142	0.953478387196718	0.98948811492023	0.7723110450177
AC002558.2	1.6023474155413	0.344596840011625	0.494916367459212	0.6962728708705	0.486257959521641	NA	NA
AC002558.3	23.2129216011075	-0.406851144581499	0.325947878463888	-1.24820921215652	0.211954451230086	0.620824356186045	0.484563179757989
AC002563.1	0.245485003352511	-0.559918110079242	1.29623116001234	-0.431958532823661	0.665771551798273	NA	NA
AC002984.1	1.56934662678608	0.0775644358941888	0.571739545779145	0.135663933808334	0.892086960710589	NA	NA
AC002985.1	6.03670682997523	0.280169238766671	0.436417410411594	0.641975393471213	0.520889159938546	0.841926722678244	0.657137056236781
AC002996.1	261.2230862468	-0.11641455501766	0.274283050455441	-0.424432187203532	0.671250650962166	0.907456223465787	0.708283862822523
AC003001.1	0.0782870040446491	-0.208989149188974	2.99892337471758	-0.0696880590384057	0.944441946181666	NA	NA
AC003001.2	0	NA	NA	NA	NA	NA	NA
AC003002.1	0.334694776984421	1.46561281870571	2.82110139345363	0.519517952139781	0.603399597333804	NA	NA
AC003002.2	1.7628352051633	0.226570271509847	1.00345207641483	0.22579082433049	0.821364113931651	NA	NA
AC003002.3	3.34098396924423	0.191641081813705	0.462852908267522	0.414043162288912	0.678842496979823	0.910708887238869	0.710822618083755
AC003005.1	0.281815982869408	-0.179249196822837	1.92454690211539	-0.0931383883790065	0.925793620451884	NA	NA
AC003005.2	0.475301813380983	-0.219006278226499	0.881860196856423	-0.248345802438066	0.803866863515926	NA	NA
AC003006.1	8.057882006282	-0.635926677443139	0.623264134587206	-1.02031649529187	0.307578382681036	0.713604660253702	0.556979667142811
AC003009.1	0	NA	NA	NA	NA	NA	NA
AC003035.1	102.93457024888	-0.198757761125677	0.180879402927842	-1.09884131586264	0.271837287364987	0.680103395505847	0.530831402806239
AC003035.2	0.32217549085677	-0.786783327128752	1.15692225094185	-0.680065861373337	0.496462759353614	NA	NA
AC003043.1	0.0199254347307961	-0.1556159317337	2.99892337471758	-0.051890599488343	0.958615864707454	NA	NA
AC003043.2	8.69088605462755	-0.275221571125654	0.285130181658461	-0.965248819065124	0.334420200136615	0.736009924243652	0.5744673282729
AC003045.1	0	NA	NA	NA	NA	NA	NA
AC003070.1	38.2279869844101	-0.00299488213261689	0.343482356184104	-0.00871917313566947	0.993043194519534	0.998524975180291	0.779364456661446
AC003070.2	1.72194520878531	-1.87211681421933	0.730326077741563	-2.56339855754379	0.0103652985791357	NA	NA
AC003070.7	0	NA	NA	NA	NA	NA	NA
AC003071.1	0.0973716578851706	0.319246545238271	2.21504837651702	0.144126218019788	0.885400801873478	NA	NA
AC003071.2	0.122292416369106	-0.820566158264948	2.47281814266973	-0.331834413580871	0.74001429696518	NA	NA
AC003072.1	61.0217236822234	-0.0458396878182108	0.215822837398771	-0.212394982712204	0.831798899706926	0.959446909815062	0.748863411682323
AC003080.1	0.546063975282249	0.0648833852179998	1.03531594467282	0.0626701303615139	0.950029183140684	NA	NA
AC003084.1	0.0450755262307304	0.254557487541982	2.99892337471758	0.0848829582269519	0.932354440249395	NA	NA
AC003087.1	0	NA	NA	NA	NA	NA	NA
AC003092.1	0.0748759569010942	0.199397142363788	2.99892337471758	0.0664895755739562	0.946988056832021	NA	NA
AC003092.2	0	NA	NA	NA	NA	NA	NA
AC003098.1	0	NA	NA	NA	NA	NA	NA
AC003101.1	0.885410083963898	-0.490967396581467	0.647976881865799	-0.757692767013176	0.448634930059914	NA	NA
AC003101.2	5.3931718541325	-0.281978143758205	0.334857769535239	-0.842083324360586	0.399741314665893	0.775335234960855	0.605161352140076
AC003101.3	5.70640912397621	-0.479953400323263	1.32133850375657	-0.363232736319084	0.716431035167678	0.924557301544919	0.721631523378596
AC003102.1	136.449967392135	0.175818080454204	0.182305616486531	0.964413954120793	0.33483842900367	0.736256557817165	0.574659829658237
AC003659.1	0.102426685546785	0.188002961443198	2.970261814663	0.063295080761939	0.949531532894138	NA	NA
AC003666.1	0	NA	NA	NA	NA	NA	NA
AC003669.1	0	NA	NA	NA	NA	NA	NA
AC003681.1	443.873485017359	-0.194771544252144	0.22003275206347	-0.885193419732172	0.376052320743287	0.761044797963553	0.594007441178715
AC003682.1	3.12381385852408	-0.98101793616236	0.458311027464388	-2.14050694261025	0.0323138203388844	0.2791153332726	0.217853909986179
AC003684.1	0.887393587563701	0.491104975865017	0.747921243087986	0.656626590571708	0.511421046901942	NA	NA
AC003685.1	0	NA	NA	NA	NA	NA	NA
AC003685.2	0	NA	NA	NA	NA	NA	NA
AC003686.1	0	NA	NA	NA	NA	NA	NA
AC003687.1	0	NA	NA	NA	NA	NA	NA
AC003688.1	31.0550729828544	-0.335729506254479	0.383292299783072	-0.875909864206737	0.381079036579247	0.764339663239461	0.596579135377017
AC003688.2	0.0915280928026431	-0.0859610648795542	2.59162868195462	-0.033168742682197	0.97354002412696	NA	NA
AC003950.1	0.0231218482752143	-0.1556159317337	2.99892337471758	-0.051890599488343	0.958615864707454	NA	NA
AC003956.1	0.194684332684287	-0.342263374479437	1.56311990814717	-0.218961688540667	0.826679891694253	NA	NA
AC003957.1	12.6720156419265	0.639381647333354	0.956680131379847	0.668333778826529	0.503920555945361	0.831352129515228	0.648883419863368
AC003958.1	0	NA	NA	NA	NA	NA	NA
AC003958.2	0.59341316205081	0.334842446240651	0.85508317078878	0.391590499824447	0.695360808480475	NA	NA
AC003965.1	4.10569531635576	-0.686907776663969	0.442059660384598	-1.55388025242192	0.120212982985868	0.492134416729679	0.384118656851493
AC003965.2	2.3071224693687	-0.50840712224703	0.428990862175046	-1.18512343053027	0.235968648313426	0.644855122110932	0.503319570728406
AC003973.1	0	NA	NA	NA	NA	NA	NA
AC003973.2	0.218981951098299	-0.0590570088083961	1.38104347689744	-0.0427625992927243	0.965890778141878	NA	NA
AC003973.3	47.0176792811488	-0.625581831549957	0.292489349543797	-2.13881918273501	0.0324503152690369	0.279652712179357	0.218273342679497
AC003975.1	24.142667502252	0.00364675254924715	0.207211572000688	0.017599174187217	0.985958615478733	0.996752143915507	0.777980733960688
AC003982.1	0.0196792858618231	-0.1556159317337	2.99892337471758	-0.0518905994883429	0.958615864707454	NA	NA
AC003984.1	0	NA	NA	NA	NA	NA	NA
AC003985.1	0	NA	NA	NA	NA	NA	NA
AC003985.2	0.318450341772188	0.873360795738237	1.66823540583056	0.523523714150774	0.60060985287936	NA	NA
AC003986.1	1.3152233403621	-0.325377656243385	0.879092591061384	-0.370128993864613	0.711286379797826	NA	NA
AC003986.2	6.46115139945922	-0.384884413319258	0.422964107420985	-0.909969443190068	0.362838624938414	0.754307939665993	0.588749217261246
AC003986.3	0.151128571084157	0.280041411217202	1.80518270140892	0.155131893851317	0.876717338886808	NA	NA
AC003988.1	0.0515397263694251	0.254557487541983	2.99892337471758	0.0848829582269521	0.932354440249395	NA	NA
AC003989.1	0.393764917040185	1.17336889876912	1.16717471688421	1.00530698771599	0.314749051397844	NA	NA
AC003989.2	0.0223649959963577	0.134333982059091	2.99892337471758	0.0447940694956042	0.964271452206727	NA	NA
AC003991.1	86.7269478793978	-0.0373613729890084	0.262597061674027	-0.14227643200131	0.886861661670827	0.972564758113599	0.759102098711569
AC003991.2	0.690604335938777	-1.97815462010751	1.22878854376615	-1.60984135972216	0.107432493404031	NA	NA
AC003992.1	1.07664070375884	0.0401372342986137	0.700139353614225	0.0573274935788415	0.954284319652631	NA	NA
AC004000.1	8.12542726086876	-0.340331714392037	0.496158978118534	-0.685932794530084	0.492755488903938	0.826376297824668	0.64499970492549
AC004004.1	0	NA	NA	NA	NA	NA	NA
AC004006.1	0.236234743038053	0.0672921504447234	1.93025310499459	0.0348618273275162	0.972189919477744	NA	NA
AC004009.1	0.103391811132028	-0.664795156663398	2.99892337471758	-0.22167794024614	0.824564604008208	NA	NA
AC004009.2	0.0257698631847125	0.134333982059091	2.99892337471758	0.0447940694956042	0.964271452206727	NA	NA
AC004009.3	0.0186793312771637	-0.1556159317337	2.99892337471758	-0.0518905994883429	0.958615864707454	NA	NA
AC004012.1	3.46852177908945	0.00110300692297879	0.513308105447059	0.00214882038930232	0.998285490706875	0.999408644275118	0.780054174296034
AC004014.1	0	NA	NA	NA	NA	NA	NA
AC004014.2	4.50291969382621	-0.306660847740227	0.401115961592803	-0.76451918423415	0.444557908759577	0.799717270243129	0.624191914371771
AC004022.1	0.480128539317587	-1.02152654915641	1.27391321646543	-0.801880800005129	0.422621913455593	NA	NA
AC004022.2	0	NA	NA	NA	NA	NA	NA
AC004023.1	0.199954567709445	0.228525735506573	1.55644837593088	0.146825130239155	0.883270048583413	NA	NA
AC004024.1	1.42402504079356	-0.0130121486927039	0.524973098770977	-0.0247863151905628	0.980225406602201	NA	NA
AC004034.1	8.63280704136748	-0.0568537925086275	0.325768952099763	-0.17452182641155	0.861455378979268	0.966533127504529	0.754394316102954
AC004039.1	35.6988101954084	-0.000688448430224754	0.201731362029222	-0.00341269906324743	0.997277065392219	0.999141681381331	0.779845805556306
AC004052.1	0	NA	NA	NA	NA	NA	NA
AC004053.1	0.559362692228333	-0.891660025050585	1.14553904968202	-0.778375931661251	0.436347423449725	NA	NA
AC004054.1	0	NA	NA	NA	NA	NA	NA
AC004057.1	3841.15416712189	-0.302835560677467	0.275212200610171	-1.10037113182502	0.271170451147267	0.679367994953476	0.530257411102303
AC004062.1	0	NA	NA	NA	NA	NA	NA
AC004063.1	0.116239116203775	-0.838521259451912	2.89826666307982	-0.289318188051359	0.772337895142235	NA	NA
AC004066.1	1.61938265045355	1.27676908941555	0.587239744375032	2.17418712143598	0.0296910851636115	NA	NA
AC004066.2	4.58296154224806	0.559179429687356	0.464454055214158	1.20394993521915	0.228608929631846	0.637752636686309	0.497775969084484
AC004067.1	11.0399756584837	-0.104793137511601	0.225058761701017	-0.465625673577707	0.64148346278652	0.896131650601339	0.699444855489903
AC004069.1	5.25944111670978	-0.189341667347261	0.343617082112259	-0.551025188222171	0.581616407901245	0.871753132751662	0.680417038669703
AC004069.2	0.0231218482752143	-0.1556159317337	2.99892337471758	-0.051890599488343	0.958615864707454	NA	NA
AC004074.1	0.0773095895541376	0.374780993024874	2.99892337471758	0.1249718469583	0.900545838448803	NA	NA
AC004076.1	9.28144906273539	0.191804575531828	0.489187085012972	0.392088387874635	0.69499290713596	0.917081900831073	0.715796855482962
AC004076.2	35.5117603053089	-0.399545589760629	0.201526818238734	-1.98259265566987	0.0474129484051411	0.329946792466436	0.257528663808695
AC004080.1	0	NA	NA	NA	NA	NA	NA
AC004080.2	0.0770651427857505	-0.376291651956056	2.99892337471758	-0.125475580712859	0.900147056006251	NA	NA
AC004080.3	0	NA	NA	NA	NA	NA	NA
AC004080.4	0.0222764305131144	0.134333982059091	2.99892337471758	0.0447940694956041	0.964271452206727	NA	NA
AC004080.5	0	NA	NA	NA	NA	NA	NA
AC004080.6	0.144608329037925	0.735245435746803	2.76483283915951	0.265927626919504	0.790294947721894	NA	NA
AC004112.1	0.367683114803421	1.11820102539139	1.63793790908985	0.682688287013727	0.494803832629313	NA	NA
AC004129.1	0	NA	NA	NA	NA	NA	NA
AC004129.2	0	NA	NA	NA	NA	NA	NA
AC004129.3	0.0257698631847125	0.134333982059091	2.99892337471758	0.0447940694956042	0.964271452206727	NA	NA
AC004130.1	177.835302781752	0.461997117899189	0.184788965732198	2.50013368530201	0.0124146448823424	0.178844183102084	0.139590699336538
AC004134.1	0.52968097588074	0.00451822600914437	1.31438051822671	0.00343753269809575	0.997257251134611	NA	NA
AC004147.1	0	NA	NA	NA	NA	NA	NA
AC004147.2	0.0186793312771637	-0.1556159317337	2.99892337471758	-0.0518905994883429	0.958615864707454	NA	NA
AC004147.3	0	NA	NA	NA	NA	NA	NA
AC004147.4	0.152748320678643	-0.427145637572354	2.72369814000851	-0.156825615620907	0.875382284296175	NA	NA
AC004147.5	0	NA	NA	NA	NA	NA	NA
AC004148.1	0.0221027279553495	0.134333982059091	2.99892337471758	0.0447940694956041	0.964271452206727	NA	NA
AC004148.2	281.856761137124	-0.17344789882657	0.279279292921405	-0.621055349332263	0.534563206183173	0.84977856428211	0.66326554217103
AC004156.1	62.1058246180657	-0.110738442063925	0.186660215592616	-0.593262156653727	0.5530057207563	0.859589497890996	0.670923130244929
AC004158.1	2.40040265291857	-0.191950565287647	0.542349225865256	-0.35392429109014	0.723395622127707	0.926033144158983	0.722783441763832
AC004160.1	4.41182535843414	-0.705503443016064	0.584299517502599	-1.20743458086618	0.227264824683099	0.63598983171783	0.496400072065773
AC004160.2	0.690195983412763	-1.55076082592682	1.13610699984907	-1.3649777935818	0.172260029626654	NA	NA
AC004217.1	0.689864810861496	-0.586948117567015	1.01470464731585	-0.57844232715366	0.562965524107197	NA	NA
AC004217.2	0.342641212495218	0.533975304358542	1.1590864657511	0.460686342336436	0.64502365509747	NA	NA
AC004221.1	0.861959643421699	1.01914204769226	0.793360208317869	1.28458931643812	0.198935833970492	NA	NA
AC004223.1	1.81563669657791	-0.158810959114472	0.558421805019227	-0.284392474804962	0.776109625265232	NA	NA
AC004223.2	2.04032010012797	-0.243039234397939	0.517501672350148	-0.469639514968554	0.638612588143941	NA	NA
AC004223.3	4.58246773899987	-0.216051201057881	0.360927948137189	-0.598599255538281	0.549440152627626	0.85761369037056	0.669380981382449
AC004224.1	0.593318726218694	-0.0839802172634929	0.947408311600712	-0.0886420524658503	0.929366386572363	NA	NA
AC004224.2	0.261819378208677	0.290920961343299	1.93019079606335	0.150721349379883	0.8801955312561	NA	NA
AC004231.1	2.93685331346674	-0.453003063216324	0.401341056216864	-1.12872345402795	0.259014512064528	0.66732804616757	0.520860041605295
AC004231.3	0	NA	NA	NA	NA	NA	NA
AC004232.1	0.299912297966144	0.252476761375067	1.54381530192863	0.163540781762985	0.870092666147219	NA	NA
AC004232.2	0.142539429119496	0.735451509473548	2.99892337471758	0.245238513152343	0.806271757494396	NA	NA
AC004232.3	4.29801569727072	-0.0333145605480988	0.351872369430969	-0.0946779669059368	0.924570619210538	0.982007829240014	0.76647256432894
AC004233.1	3.73228444021286	-0.332863910819742	0.435488731109546	-0.764345635239895	0.4446612968876	0.799717270243129	0.624191914371771
AC004233.2	26.0883957305649	0.0391957461011343	0.401759874922281	0.097560131182131	0.922281584132757	0.981392069588817	0.765991954231128
AC004233.3	71.4480896055021	-0.144330303896719	0.151961730075447	-0.949780604794778	0.342223742912038	0.741417834140669	0.578688287050422
AC004233.4	1.49377670319306	-0.352991107398801	0.657344252603583	-0.536995806992588	0.591270510381062	NA	NA
AC004241.1	50.3262490964547	0.160991704524406	0.225266980199603	0.714670673801175	0.474812562940002	0.818480252430894	0.638836717237593
AC004241.2	5.10898720966624	0.0365140049854946	0.327567399683748	0.111470204363277	0.911243491797735	0.979522969151834	0.764533091926506
AC004241.3	6.14281481742237	0.651184502815067	0.313474340594082	2.07731357399451	0.0377726270582938	0.301238537594869	0.235121419106942
AC004241.4	5.05033248220431	0.15103450876885	0.343035883592967	0.44028778326894	0.65972868779935	0.903494792559552	0.705191903660177
AC004241.5	21.3329567587072	0.206257850052326	0.246957688142522	0.835195095984591	0.40360787040396	0.777176303323452	0.606598334969508
AC004253.1	32.5322857164435	-0.0201943711705313	0.282194843041031	-0.0715618008922831	0.942950640572023	0.987000191394134	0.770369181553763
AC004253.2	0.0442054559106989	0.254557487541982	2.99892337471758	0.084882958226952	0.932354440249395	NA	NA
AC004257.1	1.23307442210775	0.316068548106618	0.746571816931497	0.423359870997675	0.672032718382896	NA	NA
AC004263.1	11.0816429672929	0.248456033489151	0.395669316654659	0.627938591725586	0.530044168681506	0.84737860177213	0.661392333664392
AC004264.1	3.47626667777554	-0.757520052061063	0.465392534232047	-1.62770134100037	0.103588228630978	0.462105633696928	0.36068071913912
AC004264.2	9.69148044854542	-0.249935882138498	0.30359053760163	-0.823266377512934	0.41035652926301	0.78157332515641	0.610030279704944
AC004381.1	2.13335298742529	-0.418004788433745	0.635295743465476	-0.657968816465809	0.510558169087246	NA	NA
AC004381.2	1.52140963271727	-0.500851407743542	0.579472241957939	-0.864323381653709	0.387410269183419	NA	NA
AC004381.3	1.05673154849934	-0.688207061579479	0.696658938573106	-0.987867984567975	0.323217306769362	NA	NA
AC004383.1	2.88148504630363	0.0592675358203009	0.409055081559566	0.14488888781026	0.884798600096459	0.972246728726821	0.75885387177044
AC004386.1	0.361166499602119	-0.314542589214027	1.27331941963664	-0.247025675068857	0.804888353868003	NA	NA
AC004386.2	0	NA	NA	NA	NA	NA	NA
AC004408.1	0.681809645759081	0.051792089890544	1.35209266798426	0.0383051333069925	0.969444398004622	NA	NA
AC004408.2	2.94190689410768	-0.696586297283888	0.646840247394229	-1.07690623780765	0.281522156078351	0.689907991963766	0.538484044634082
AC004415.1	0	NA	NA	NA	NA	NA	NA
AC004448.1	0.0489010118139891	-0.0348987649020375	2.99892337471758	-0.0116370978986164	0.990715148816875	NA	NA
AC004448.2	2.05282659710219	-0.240500939725615	0.563089907311988	-0.427109306351608	0.669299714859438	NA	NA
AC004448.3	0.0340100549849594	0.134333982059091	2.99892337471758	0.0447940694956041	0.964271452206727	NA	NA
AC004449.1	1.61029581848549	0.301419656581001	0.549987712400445	0.548047983227555	0.583658956005569	NA	NA
AC004453.1	3.14696854959363	0.380370969597997	0.435544208705537	0.873323446840178	0.382486804051789	0.765365701188204	0.597379974142508
AC004453.2	2.39437181007362	-0.544324335600219	0.480744901803558	-1.13225191480583	0.257528539735735	0.66689471561624	0.520521820290769
AC004461.1	0.610942248745844	-0.760386834872518	0.734704283898165	-1.03495631036488	0.300689315170388	NA	NA
AC004461.2	8.35576463058903	0.0545789564682946	0.452090589725199	0.120725707875207	0.903908295982306	0.977522988231281	0.762972075344823
AC004466.1	62.1975366511467	-0.0477907227021517	0.196625283773233	-0.243054818714304	0.807962931223339	0.952048689699524	0.743088984458239
AC004466.2	7.20749379729332	0.287006945991647	0.427317999429216	0.671647219108515	0.501808310084127	0.830297336072289	0.648060136982138
AC004466.3	5.85991048188843	-0.621124588231495	0.40016323347089	-1.55217805205155	0.120619626157449	0.492498602066454	0.384402909237938
AC004467.1	0	NA	NA	NA	NA	NA	NA
AC004470.1	0	NA	NA	NA	NA	NA	NA
AC004471.1	2.39197053979389	0.0941289933838307	0.474836107361	0.198234700193656	0.84286143933709	0.96165682717927	0.750588286961993
AC004471.2	7.55942724173948	-0.320052385119972	0.287352112857214	-1.11379861431194	0.265365591582068	0.673707374121294	0.525839207463036
AC004477.1	40.9961796416744	-0.443322253760729	0.294632870234531	-1.50465986163675	0.132411547498735	0.512151060734558	0.39974196249413
AC004477.2	1.70757093618971	-0.660458359771107	0.561164318282653	-1.17694289934956	0.23921829788042	NA	NA
AC004477.3	9.29570060308506	-0.0763828901871577	0.27273004487374	-0.280067750593885	0.779425526273245	0.94431618315334	0.737053641414457
AC004485.1	0	NA	NA	NA	NA	NA	NA
AC004486.1	0.180574057704261	0.391281641560144	2.00233713294969	0.195412468320826	0.845070056458745	NA	NA
AC004490.1	10.1369489762187	-0.341708310867777	0.261439938393866	-1.30702414086782	0.191204512793179	0.597787096447011	0.466582236000183
AC004491.1	3.39035971893437	-0.473518662064665	0.485349356758015	-0.97562437339492	0.329250641646376	0.731356764160716	0.570835463602574
AC004492.1	16.4657124087728	0.221603392225116	0.291838334126769	0.759336133439055	0.447651507761451	0.801394157577081	0.625500751324669
AC004494.1	44.1176709025525	0.0244007783810299	0.328265930795364	0.0743323509750423	0.940745935870762	0.986516877163511	0.769991947190969
AC004494.2	0.162343728861678	0.277093430618056	2.7129979927197	0.10213550889519	0.918649116355418	NA	NA
AC004522.1	9.66817719089107	0.155853954404614	0.375313055178308	0.415263877060097	0.677948741996766	0.910620218999658	0.710753411127701
AC004522.2	6.37793818050939	-0.343751295685893	0.294199819090034	-1.16842796419496	0.242634180517498	0.652307612905283	0.509136357071347
AC004528.1	39.6627957762172	-0.207265979444815	0.272561965843328	-0.76043617752579	0.446993905239883	0.801099867380171	0.625271053194811
AC004528.2	73.8584587047846	0.0184343846703313	0.275009422518466	0.0670318293152062	0.946556364047361	0.987849275036497	0.77103190469844
AC004540.1	19.7577500154649	-0.338943764232795	0.249600158480322	-1.35794691115758	0.174480530430183	0.576705846104988	0.450127988357967
AC004540.2	3.83782362201965	-0.773447728299616	0.453069862417162	-1.70712685274014	0.0877984770198229	0.432619741004439	0.337666515880649
AC004542.1	4.87019287473015	-0.0850048034875531	1.07671732773257	-0.0789481150698695	0.937073892352313	0.98550040448319	0.769198574268006
AC004542.2	14.7998281209157	-0.172779111342311	0.740284489959928	-0.233395557634421	0.815454262429163	0.954255730898136	0.744811614845401
AC004543.1	0.0497205062566578	-0.0348356873715108	2.99892337471758	-0.011616064506747	0.990731929901259	NA	NA
AC004551.1	4.48686311990016	-0.253677447862408	0.415374693589668	-0.610719554602924	0.541385258104939	0.85311320615606	0.665868282630058
AC004552.1	1.0153886981162	-0.395069739803237	0.781950351808241	-0.505236347665357	0.613392843853932	NA	NA
AC004554.1	0	NA	NA	NA	NA	NA	NA
AC004554.2	1.62475634494828	0.157341113995307	0.518514569628933	0.303445887948542	0.761550079593854	NA	NA
AC004584.1	2.19324468007816	0.631847754682343	0.441755996536992	1.43030940074502	0.152628237886953	NA	NA
AC004584.2	0.653930075343273	1.24513200677581	0.95026962498757	1.31029338835501	0.19009660328266	NA	NA
AC004584.3	22.1809715412965	-0.495993671607595	0.273394195240692	-1.81420703234365	0.069645857907903	0.389458155291011	0.303978219008436
AC004585.1	20.2427391732239	1.95245865548957	0.503785071359425	3.87557862764971	0.000106371623545531	0.0161495762680682	0.012604998418996
AC004585.2	0.156813087353291	0.686778226059287	1.80706542734176	0.380051665904292	0.703907063526555	NA	NA
AC004590.1	0.12249647360375	-0.132950267051945	2.87487278645927	-0.0462456174332809	0.963114483892244	NA	NA
AC004593.1	1.08493750365635	0.192813131794855	0.687592393551568	0.280417778909584	0.779156998407323	NA	NA
AC004593.2	1.65822797742804	-0.428156375268248	0.563713894849131	-0.759527801568271	0.447536889679745	NA	NA
AC004593.3	3.62147706431841	0.554052652490616	0.712297876800518	0.777838416393006	0.436664277234627	0.796130002791775	0.621391995674075
AC004594.1	5.1921350487769	0.258126356404029	0.385864023055077	0.668956785243449	0.503523045106783	0.831235820748954	0.648792639040969
AC004596.1	2.68367891662439	0.894934037142401	0.454236216986148	1.9701952501284	0.0488159977193506	0.332522749295517	0.259539238650969
AC004597.1	0.111903026006283	-0.538862472798811	2.15195113091209	-0.250406463724118	0.802273031487386	NA	NA
AC004623.1	103.215428714914	-0.366736550146414	0.294042153253625	-1.24722440673357	0.212315226099398	0.621465966920192	0.485063967032855
AC004637.1	14.0507557956765	0.141178113335931	0.361418078921009	0.390622720804142	0.696076128627381	0.917653638186988	0.716243105486539
AC004656.1	1265.32394745256	0.259088602640738	0.120801271638553	2.14475062328773	0.0319727909878398	0.277822712914368	0.216844999454941
AC004672.1	1.50722260097287	0.311081709454236	0.610597707149131	0.509470811652193	0.610422252572076	NA	NA
AC004672.2	1.47888206101183	0.252110752104349	0.688401624832827	0.366226259511767	0.71419624902172	NA	NA
AC004674.1	0	NA	NA	NA	NA	NA	NA
AC004678.1	4.97659714434784	-0.181216599170704	0.42395325127513	-0.427444768086237	0.669055405886833	0.906267466273872	0.707356019127065
AC004678.2	20.8955305700082	-0.28662221527909	0.293469351852472	-0.976668307848296	0.328733389850593	0.730610766067191	0.570253200350995
AC004687.1	316.711311859407	1.23098264652591	0.41363917834319	2.97598175167194	0.00292052239764502	0.0885752076333223	0.0691343434432921
AC004687.2	22.9117587443827	0.101857209133388	0.379697841122691	0.268258594339691	0.788500275398844	0.947870196873525	0.73982760505167
AC004690.1	0	NA	NA	NA	NA	NA	NA
AC004690.2	0.664257408420879	1.14735230792509	1.27804223953333	0.897742087416483	0.369323065859336	NA	NA
AC004691.1	0.598319880501144	-1.32170621596723	0.810559442866519	-1.63060985545127	0.102972668287473	NA	NA
AC004691.2	9.36439336840307	-0.518316143858437	0.832104084763716	-0.622898208708611	0.533351415246766	0.849004962589012	0.662661733875594
AC004692.1	0.389990276537741	0.612095573950077	1.55309258908515	0.394114026589125	0.693496855659091	NA	NA
AC004692.2	0.219120725283083	0.827636958147163	2.23080763391617	0.371003283996412	0.710635085723447	NA	NA
AC004696.1	4.05132271107454	-0.123017754705223	0.356176049587221	-0.345384690654498	0.729805184962639	0.928770364215297	0.724919885092721
AC004696.2	0.729530085248019	-0.868936682951583	0.940288125548394	-0.924117469254227	0.355425158878989	NA	NA
AC004702.1	2.99232398790096	-0.580929218890278	0.464790548161431	-1.24987313358298	0.211345895078543	0.620317092544682	0.484167252503226
AC004704.1	0.437461323457496	-0.0964354032781133	1.18178823225579	-0.0816012553230775	0.934963803022377	NA	NA
AC004706.1	7.41767094814612	0.0127255785536264	0.326328648248464	0.0389962040474524	0.968893415044692	0.992414751308535	0.774595330774503
AC004706.2	0	NA	NA	NA	NA	NA	NA
AC004706.3	30.5739494913502	-0.482425053855774	0.373094295927329	-1.29303787037725	0.195997961501703	0.603304239799839	0.470888453208946
AC004707.1	64.0025329396151	0.806670634579268	0.283615668617859	2.84423860822079	0.0044517696190985	0.109601765901553	0.0855459030612386
AC004754.1	16.356939312861	-0.539994685635262	0.295671800916003	-1.82633137134599	0.0678003625039523	0.385447952258791	0.300848192434245
AC004765.1	1.29103292804264	0.84812752240977	0.716945035417557	1.1829742595481	0.236819349000871	NA	NA
AC004771.1	10.5714035830703	-0.256856720865809	0.348239847756035	-0.737585668386101	0.460766267019242	0.809399019419029	0.631748671962782
AC004771.2	2.39084371071233	-0.0150576749848185	0.566711900300674	-0.0265702466753028	0.978802504591326	0.99500483002164	0.776616927969491
AC004771.3	27.3195256438209	-0.0764196916594168	0.32111310703106	-0.23798371971165	0.811893721281667	0.952796956575123	0.743673018529929
AC004771.4	9.67151389818509	-0.0263168995971388	0.504812848703504	-0.0521319924101134	0.958423521359776	0.990400228453485	0.773022963984103
AC004771.5	4.2265579822948	-0.46690080654626	0.648951526273969	-0.719469463654744	0.471851710504724	0.817106871850522	0.637764772082073
AC004775.1	0.578826417293177	-1.67830704406149	0.931163545840488	-1.80237623300278	0.0714862319148871	NA	NA
AC004777.1	0.766324131835205	-0.16638196300374	0.832104881103064	-0.19995311502461	0.841517249347866	NA	NA
AC004784.1	23.4380696688835	-0.263170987684236	0.358143142304987	-0.734820680888888	0.462448710277733	0.81052301166615	0.632625965599639
AC004790.1	0	NA	NA	NA	NA	NA	NA
AC004790.2	0.0153316307779438	-0.1556159317337	2.99892337471758	-0.0518905994883429	0.958615864707454	NA	NA
AC004792.1	0	NA	NA	NA	NA	NA	NA
AC004801.1	0.297430162556774	-0.441317002974661	1.06855801519607	-0.413002379560725	0.679604870333551	NA	NA
AC004801.2	19.9390438374833	-0.0889395069843806	0.322885392700943	-0.275452247128307	0.782968808481435	0.945497404863772	0.737975603548034
AC004801.3	0.0475131430398319	0.254557487541982	2.99892337471758	0.084882958226952	0.932354440249395	NA	NA
AC004801.4	2.15828727522311	-0.483812206501219	0.458804002197842	-1.05450738045784	0.29165068339512	NA	NA
AC004801.5	0.0518693933921823	0.254557487541982	2.99892337471758	0.0848829582269519	0.932354440249395	NA	NA
AC004801.6	6.35262044692153	-0.351900642582292	0.26536549536623	-1.32609796196991	0.184807251125835	0.592086084989246	0.462132506842033
AC004801.7	4.29421930851893	-0.300521804188497	0.368406593924665	-0.815734053473402	0.414652257952326	0.784389150837111	0.612228075960663
AC004803.1	106.224166981334	0.109319402268689	0.158046676940438	0.691690609286825	0.489131645554866	0.825015025210448	0.64393721022809
AC004805.1	0.155924600245445	0.277641459574158	2.34185389492776	0.11855626867906	0.905626913450798	NA	NA
AC004805.2	0.105777887580124	0.615228003990657	2.99892337471758	0.205149624420996	0.837455226166878	NA	NA
AC004805.3	0.327628418258557	-0.704822154650642	1.17074150373825	-0.602030552773693	0.547153800171163	NA	NA
AC004808.1	0.0223649959963577	0.134333982059091	2.99892337471758	0.0447940694956042	0.964271452206727	NA	NA
AC004808.2	0.778956436321779	-0.627125930475028	0.897686660463521	-0.698602260783524	0.484800630467221	NA	NA
AC004812.1	0.0294970114647819	-0.1556159317337	2.99892337471758	-0.0518905994883429	0.958615864707454	NA	NA
AC004812.2	144.666369385709	-0.110063493316867	0.123334945820104	-0.892395035202797	0.37218123130573	0.758785944093426	0.592244370186072
AC004816.1	21.3346229184158	-0.0635129334574756	0.208643975681447	-0.304408182647198	0.760816934568383	0.938701456461846	0.732671258874221
AC004816.2	1.7904195496464	-1.16384383307907	0.747525973998829	-1.55692761664613	0.119487671786015	NA	NA
AC004817.1	0.497473850904163	0.977004833849277	1.30222672034699	0.750257093164964	0.453099878931626	NA	NA
AC004817.2	0.311246493692631	0.536576785505447	1.74585062500053	0.307344040676609	0.758581517142286	NA	NA
AC004817.3	10.7309613318205	-0.220696290288178	0.251196867235358	-0.878578991518226	0.379629590810089	0.763322493612978	0.595785218476607
AC004817.4	85.6328826834725	0.0230596180337448	0.228382198548067	0.100969419597261	0.919574735712442	0.980611898337781	0.765383018292338
AC004824.1	12.1526997194722	-0.57410461434431	0.917018899707805	-0.626055378495732	0.531278618562938	0.848257892503387	0.662078633917312
AC004825.1	0	NA	NA	NA	NA	NA	NA
AC004825.2	12.0999737046316	0.147668403319956	0.223446025350033	0.660868337615898	0.508696752838207	0.834634057490546	0.651445016294968
AC004828.1	0.814911139021254	0.924105031657369	0.748689178785627	1.2342972996568	0.217092141797256	NA	NA
AC004830.1	8.75264060197115	0.211911881321672	0.562236476092817	0.376908810318255	0.706241373792989	0.920741066027591	0.718652891502195
AC004832.1	0.270724222908379	-0.316995166008789	1.4121962599857	-0.224469625781333	0.822391899018407	NA	NA
AC004832.2	0.0552773418655789	-0.325342340043599	2.99892337471758	-0.108486379740942	0.913609884138842	NA	NA
AC004832.3	4.44458014292916	-0.0746578641603255	0.659330106176459	-0.113232906340765	0.909845907939938	0.97936662606321	0.764411063685503
AC004832.4	2.68965604053879	0.374713957283395	0.438363274395112	0.854802350403224	0.392660576798306	0.771932108678807	0.602505158522806
AC004832.5	4.30516395446142	-0.263155811984646	0.342635299686568	-0.768034736133062	0.442466548344882	0.798780709424406	0.623460913914339
AC004832.6	1.62774353390139	0.14184365817322	0.53732842832163	0.263979441058562	0.791795760666782	NA	NA
AC004834.1	13.7423111322938	-0.144515241916258	0.267788225611973	-0.539662420130682	0.589429860879571	0.874430204718599	0.682506535468297
AC004835.1	58.2595703933215	-0.0144998850719814	0.190424513901752	-0.0761450549347991	0.939303695509591	0.986142581286443	0.769699803368718
AC004835.2	0	NA	NA	NA	NA	NA	NA
AC004836.1	1.85465426348957	-0.0377085035921733	0.552116646929548	-0.0682980739702003	0.945548357299982	NA	NA
AC004837.1	0.311786731889121	0.178366521117122	2.11827143720754	0.0842038078709393	0.932894390699853	NA	NA
AC004837.2	1.42869337322892	0.270181263479194	0.605648150825849	0.44610268042721	0.655523076704355	NA	NA
AC004837.3	0.247229878593616	-1.70102960316566	2.1825019994261	-0.779394293161219	0.435747484521773	NA	NA
AC004839.1	4.10702678079524	-0.627032832483284	0.351286075063806	-1.78496352970835	0.0742672326810769	0.401006847352845	0.312992154901524
AC004840.1	1.9282144808222	0.501978835640857	0.541578805983469	0.926880502144648	0.353988581642381	NA	NA
AC004840.2	0.0996484111070735	-0.0787855641845562	2.54206423936324	-0.0309927510739426	0.975275320702314	NA	NA
AC004846.1	50.7000474519394	-0.246800390847332	0.15027258772704	-1.64235137346293	0.100517206131574	0.457549390034734	0.357124499260332
AC004846.2	16.7607278721223	0.0342623638470647	0.262582315076202	0.130482374020968	0.896184798411323	0.97507417967849	0.761060741733094
AC004847.1	27.5810992831586	0.963423538554728	0.430641702218935	2.23718124276067	0.0252744967811751	0.25073520501698	0.195702773271816
AC004852.1	0	NA	NA	NA	NA	NA	NA
AC004852.2	0.105270568111753	0.495004498507765	2.99892337471758	0.165060735689648	0.868896177419799	NA	NA
AC004852.3	0	NA	NA	NA	NA	NA	NA
AC004853.1	0.0220860917385425	0.134333982059091	2.99892337471758	0.0447940694956041	0.964271452206727	NA	NA
AC004854.1	1.29889522281371	-0.267254829311849	0.588843404025275	-0.453864011186882	0.649926707959243	NA	NA
AC004854.2	41.4338007601867	0.381103348006555	0.221827313278412	1.71801813930928	0.0857933067178183	0.427352811055842	0.333555594171434
AC004858.1	0.455856241862166	0.74729920591509	0.930541086431493	0.803080290394148	0.421928328882756	NA	NA
AC004862.1	3.16089460096165	0.408867550416263	0.744883646172378	0.548901231108038	0.583073233268588	0.872582296630194	0.681064214125238
AC004865.1	1.01968950701212	-0.460966983966002	0.814368780042749	-0.56604206259209	0.571365187070611	NA	NA
AC004865.2	19.6430793318754	0.608414424343426	0.347570536298807	1.75047756010127	0.0800359429452014	0.415594618383267	0.324378139754805
AC004866.1	0	NA	NA	NA	NA	NA	NA
AC004866.2	0.0548280603891973	0.254557487541982	2.99892337471758	0.0848829582269519	0.932354440249395	NA	NA
AC004869.1	0	NA	NA	NA	NA	NA	NA
AC004869.2	0	NA	NA	NA	NA	NA	NA
AC004870.1	1.10246968549403	-0.192467400318987	0.682973832014283	-0.281807869199537	0.778090836640882	NA	NA
AC004870.2	1.23116219795701	-1.04574429104991	0.769425026543319	-1.35912435256749	0.174107187182599	NA	NA
AC004870.3	0.0153316307779438	-0.1556159317337	2.99892337471758	-0.0518905994883429	0.958615864707454	NA	NA
AC004870.4	0.0231218482752143	-0.1556159317337	2.99892337471758	-0.051890599488343	0.958615864707454	NA	NA
AC004872.1	0	NA	NA	NA	NA	NA	NA
AC004875.1	0.212651945619625	-0.659291730503376	2.59652780376178	-0.253912832956463	0.799562900363559	NA	NA
AC004877.1	18.9710465302959	-0.177910105218794	0.351630404863207	-0.50595768385844	0.612886356287252	0.884625665068042	0.6904642527144
AC004877.2	28.7430075531749	-0.34617216583943	0.175680574763618	-1.97046353192555	0.0487852705391501	0.332522749295517	0.259539238650969
AC004882.1	0.147153120603865	0.195820706657398	2.04890232826275	0.0955734707097689	0.92385933603221	NA	NA
AC004882.2	0	NA	NA	NA	NA	NA	NA
AC004884.1	0.328937467936533	1.41158985108116	1.3938430279664	1.01273229679288	0.311188046854726	NA	NA
AC004884.2	0.434103478826846	-0.594323127127177	1.00883302647245	-0.589119419697553	0.555781167097974	NA	NA
AC004888.1	0.0807917802517359	-0.495068748353498	2.99892337471758	-0.165082159993541	0.868879314614451	NA	NA
AC004889.1	533.039052410867	-0.155634236328312	0.171946731020702	-0.905130533185738	0.365396238124553	0.755954145096656	0.590034106505794
AC004890.1	2.58319225811622	-0.19270629901213	0.462162012417578	-0.416966980916669	0.67670255946154	0.90993713307683	0.710220251815385
AC004890.2	292.516237574904	-0.339328952835877	0.298531810768204	-1.1366592791659	0.255680748518991	0.665550095895984	0.519472323439171
AC004890.3	6.21543058728554	0.238454676734107	0.380575633114882	0.626563174269559	0.530945613953279	0.847981000706087	0.661862515512144
AC004893.1	7.58546842808644	-0.0532974304476913	0.334009038522002	-0.159568826890235	0.873220736815337	0.968847763654236	0.75620092604264
AC004893.2	0	NA	NA	NA	NA	NA	NA
AC004895.1	1.89196088078193	-0.385348573322509	0.48671857196695	-0.79172769546315	0.428519469878261	NA	NA
AC004898.1	0.798746531552474	1.36281980765422	0.957309034835493	1.42359442777892	0.15456390981413	NA	NA
AC004899.1	0	NA	NA	NA	NA	NA	NA
AC004899.2	0.435322420906619	0.527312810919682	1.45744339653771	0.361806717277913	0.717496472091734	NA	NA
AC004900.1	1.48245204243936	-0.768392434439528	0.624578097634732	-1.23025837337143	0.218600366932405	NA	NA
AC004906.1	1.11102085914089	0.789042388415699	0.881077279249805	0.895542771330491	0.370497012449884	NA	NA
AC004908.1	18.5814948648513	-0.221129672487839	0.247620678249789	-0.893017796618636	0.371847642285528	0.75872532633078	0.592197057068401
AC004908.2	21.8380017075172	-0.0332636826096766	0.242325909560208	-0.137268369981758	0.890818670835714	0.973369610185087	0.759730298419116
AC004908.3	5.87090444611742	-0.686173228059536	0.325867435637553	-2.10568210572208	0.0352319752246836	0.291399754258155	0.227442093882208
AC004910.1	1.24714543380222	0.558842848056352	0.605744116125822	0.922572474381695	0.356230045589136	NA	NA
AC004911.1	0.482484896050989	-0.824124837713468	1.2367509390039	-0.66636281544062	0.505179224090604	NA	NA
AC004917.1	0.768870087342942	1.29372524359987	0.857972246454237	1.50788705455973	0.131583436412954	NA	NA
AC004918.1	120.460843810344	0.0592411631900902	0.180503354828262	0.328199790228025	0.742760606441825	0.933855350234027	0.728888796701469
AC004918.3	70.4908842334514	0.241737473231579	0.355827185062177	0.679367635132593	0.496904951445584	0.827532187149353	0.645901894733342
AC004920.1	0	NA	NA	NA	NA	NA	NA
AC004921.1	3.87385982969325	-0.234043426292031	0.407679814913117	-0.574086373007969	0.565909354231995	0.865995061725478	0.675922773620469
AC004922.1	58.4654844891449	0.0688248696303731	0.298252998466052	0.230760025831582	0.817501237866288	0.955283981159549	0.745614180355747
AC004923.1	22.739916708059	0.389368265852965	0.264560472394825	1.47175525628741	0.141086980194721	0.525677433024245	0.410299508927306
AC004923.2	0.329188010293842	0.372883175157155	1.27264219514779	0.292999223645773	0.769522745106723	NA	NA
AC004923.3	0.0257698631847125	0.134333982059091	2.99892337471758	0.0447940694956042	0.964271452206727	NA	NA
AC004923.4	9.08402593221532	-0.353398254071772	0.33102767824505	-1.06757917025344	0.285710383708159	0.69256376398099	0.540556916486733
AC004925.1	3.9727883991021	0.660248591287288	0.404859611723328	1.63080873509924	0.102930683720198	0.461494220856563	0.360203501795567
AC004930.1	0.120214489578968	0.0398589325966858	2.12044066183724	0.018797476069031	0.985002667273348	NA	NA
AC004936.1	0	NA	NA	NA	NA	NA	NA
AC004938.1	0.0231218482752143	-0.1556159317337	2.99892337471758	-0.051890599488343	0.958615864707454	NA	NA
AC004941.1	2.68311476678065	-0.164356362755393	0.408727903890602	-0.402116814611668	0.68759805860193	0.913825152061351	0.713254911817568
AC004941.2	0	NA	NA	NA	NA	NA	NA
AC004943.1	6.62838418600053	0.1490630484442	0.337849501285433	0.441211391098854	0.659059967373328	0.903125319969447	0.704903524489305
AC004943.2	98.5374622169717	-0.254812540621647	0.14986649360589	-1.7002635778731	0.0890813581120668	0.434495381069839	0.339130482468164
AC004943.3	0.455687595955913	-0.610727159403928	0.866315091129439	-0.70497116540785	0.480828180635007	NA	NA
AC004944.1	0.22883803779314	0.0595899890245216	2.22458295451576	0.0267870383990661	0.978629591368805	NA	NA
AC004945.1	0.155321253356403	0.325068407197828	2.31756623701237	0.140262833487288	0.88845232855783	NA	NA
AC004946.1	0	NA	NA	NA	NA	NA	NA
AC004947.1	11.6423436914873	-0.17751434368063	0.372633445133232	-0.476377915077273	0.633805165629837	0.892894258550415	0.696918020048142
AC004947.2	5.87839883923239	-0.905199709606869	0.435502517200021	-2.07851774411472	0.0376616983179279	0.300765310237385	0.234752057707367
AC004948.1	2.79001229293253	-0.336550754312171	0.41687895305504	-0.807310495878494	0.419487618483106	0.786913621492745	0.614198465034337
AC004949.1	0.499199753764856	0.37857442398011	1.12503669041068	0.336499624596169	0.736494134616077	NA	NA
AC004951.1	262.294078859776	-0.208509516210467	0.273334513435594	-0.762836399946976	0.445560969883769	0.800298673298667	0.62464570860601
AC004951.2	26.9921058910642	-0.259595830905813	0.230055306903444	-1.12840618371289	0.259148417455452	0.667375462529073	0.520897050821627
AC004951.3	39.7450647973494	-0.135861698224095	0.249333625164785	-0.54489922141189	0.5858228317929	0.873329716105266	0.681647586787482
AC004951.4	71.7981076027764	-0.173567672623693	0.164227792251557	-1.05687149686473	0.290570238476066	0.697786701541131	0.544633501444461
AC004965.1	0	NA	NA	NA	NA	NA	NA
AC004967.1	18.2337127470108	0.1733071379976	0.204865232222073	0.845956808375059	0.397576839541027	0.774667896565975	0.604640484021138
AC004967.2	154.750939314543	0.120933849482295	0.223514678210621	0.541055515684468	0.588469318359307	0.874194137958133	0.682322281646831
AC004969.1	12.3606056589998	-0.095100268291688	0.220160695993051	-0.431958428650179	0.665771627512962	0.905677688630337	0.706895688395105
AC004972.1	0.116896686362113	0.023530539237334	2.88889757501185	0.00814516216873402	0.99350117271975	NA	NA
AC004973.1	0.890725097143132	-0.454300483815193	0.71756820180612	-0.633111225764629	0.526661012045841	NA	NA
AC004974.1	3.94157187124275	-0.353545477159475	0.742489629325446	-0.476162175464555	0.6339588443594	0.892894258550415	0.696918020048142
AC004975.1	1.6842042558609	-0.376595470707462	0.713382399594383	-0.527901264345164	0.597567867126162	NA	NA
AC004975.2	13.8299402804879	0.0621920491244182	0.263206803250962	0.23628587238727	0.813210848805528	0.953091529357131	0.743902937221903
AC004980.1	278.109867740945	-0.0463206309552952	0.171018097543079	-0.27085221751825	0.786504696590438	0.947105325820806	0.739230611158441
AC004980.2	9.659301162419	-0.279160183893394	0.343269347715876	-0.81323947433971	0.416080771243411	0.785212023792551	0.612870341251726
AC004980.3	4.37121791534961	-1.02036285472708	0.461391298536291	-2.21149132626485	0.0270018318611774	0.257954058815046	0.201337202262471
AC004980.4	0.42888146713254	-0.536890867887044	1.10452544987873	-0.486082840323861	0.626908432723773	NA	NA
AC004982.1	36.2792633869513	-0.191374930904729	0.260275533108848	-0.735278220810311	0.462170069355282	0.810415892285092	0.632542357237013
AC004982.2	179.543287222318	-0.179743486960903	0.296660488255773	-0.605889540658792	0.544588105350096	0.855053387706502	0.667382624862321
AC004986.1	0.3594848786354	0.86956824327283	1.50914681479816	0.576198574417116	0.564480968688532	NA	NA
AC004987.1	0.0579465137733429	0.0849827260869594	2.99892337471758	0.0283377450732507	0.977392776463387	NA	NA
AC004987.2	0.0964333931513999	-0.375355906398494	2.99892337471758	-0.125163553548227	0.90039407034747	NA	NA
AC004987.3	0	NA	NA	NA	NA	NA	NA
AC004987.4	1.90870964726323	-0.518546292644612	0.699824609139046	-0.740966073317355	0.45871401132003	NA	NA
AC004988.1	11.9925784849725	-0.348619711648618	0.332933017095099	-1.04711666836287	0.295045772541413	0.702159229986658	0.548046328705562
AC004990.1	20.2260870175397	-0.166862411509442	0.284091630117958	-0.587354197799347	0.556965848281216	0.861377052455483	0.672318344712802
AC004994.1	0.11411473916502	-0.260890817872344	2.47849144070597	-0.105261940222005	0.916167962454409	NA	NA
AC004997.1	38.2077391909489	-0.275012383888233	0.2530378788028	-1.086842749352	0.277106311353377	0.685306075009114	0.534892176031781
AC005000.1	1.52305694978364	-0.909961312527998	0.679443283462509	-1.339274866168	0.180481207821445	NA	NA
AC005000.2	0.467066683763806	0.109010779341096	1.14265850508812	0.0954010133873629	0.923996311184461	NA	NA
AC005002.1	0.0484672788817464	-0.205308081200223	2.99892337471758	-0.0684605958695285	0.945418986391621	NA	NA
AC005002.2	0	NA	NA	NA	NA	NA	NA
AC005005.1	0.0435046991157797	-0.325342340043599	2.99892337471758	-0.108486379740942	0.913609884138842	NA	NA
AC005005.2	0.428535155467993	-0.00154174993280237	1.22837900571189	-0.00125510931531174	0.998998567918119	NA	NA
AC005005.3	30.4764960775825	-0.0662879256314496	0.146009520186467	-0.453997284196224	0.649830781499225	0.899216034380278	0.701852265567526
AC005005.4	124.636317000927	-0.179841720168297	0.220150148628068	-0.816904831947809	0.413982816252409	0.78395969804905	0.611892881301392
AC005006.1	0.196762651903363	-0.985158521306933	2.31599398699944	-0.425371795797832	0.670565663067882	NA	NA
AC005008.1	0	NA	NA	NA	NA	NA	NA
AC005008.2	0	NA	NA	NA	NA	NA	NA
AC005009.1	1.22299495595231	-0.0415442746784988	0.727872695221544	-0.0570762922571974	0.954484421667802	NA	NA
AC005009.2	1.35077753155413	0.0162288983525306	0.752954255923476	0.0215536312131291	0.982804021860567	NA	NA
AC005011.1	0	NA	NA	NA	NA	NA	NA
AC005013.1	11.1643783255002	-0.0430798966503898	0.344561460812557	-0.125028192499525	0.900501231071502	0.976698588772901	0.762328618594194
AC005014.1	1.11376106233385	-0.56070744891518	0.652320495288021	-0.859558227842602	0.39003260969661	NA	NA
AC005014.2	11.2846450520354	-0.587390833422419	0.296861678576938	-1.9786684365533	0.0478533488883058	0.331060016615134	0.258397552775279
AC005014.3	4.69035252173523	0.25711163019537	0.349444851020222	0.73577169457418	0.461869649848118	0.810279612414855	0.632435988653692
AC005019.1	0	NA	NA	NA	NA	NA	NA
AC005019.2	1.22970481201784	1.14442275365743	0.835002892103014	1.37056142497318	0.170511714956603	NA	NA
AC005020.1	1.3960677939116	0.498130953869063	0.638424830936121	0.780249967938518	0.435243755872573	NA	NA
AC005020.2	5.83654518156561	0.197734227609756	0.479515920930364	0.412362173973514	0.680073983793096	0.910806220548065	0.710898588263292
AC005021.1	1.68392274570885	0.135544797131089	0.569066886312945	0.238187813051821	0.811735428927086	NA	NA
AC005033.1	0.202362867953652	0.516972567346765	2.63712137652405	0.196036698177381	0.844581442251477	NA	NA
AC005034.1	0.0257698631847125	0.134333982059091	2.99892337471758	0.0447940694956042	0.964271452206727	NA	NA
AC005034.2	1.19284897081678	-0.366275681162408	0.781682235465526	-0.468573628188281	0.639374431154746	NA	NA
AC005034.3	158.122925881664	-0.0959463558404393	0.111233814995794	-0.862564642272384	0.388376877539746	0.768414869449728	0.599759897954612
AC005034.4	4.75733398225099	-0.0225052091222663	0.32578389144766	-0.0690801777284373	0.944925799211451	0.987448430553884	0.770719039271773
AC005034.5	14.5152911728026	-0.268147078917182	0.191753703987932	-1.39839321661321	0.161995019057873	0.558611972342404	0.436005435147587
AC005037.1	148.910566254438	-0.215920193727834	0.214238044951231	-1.00785177430547	0.313525626257179	0.717470003731834	0.559996628555419
AC005040.1	0	NA	NA	NA	NA	NA	NA
AC005041.1	62.3215050515332	-0.250696540424173	0.182968082833806	-1.37016542197629	0.170635269471646	0.57145672411676	0.446030966042059
AC005041.2	0.750781291034229	-0.208195819898999	0.879939980753086	-0.236602296125717	0.812965338726695	NA	NA
AC005041.3	13.0531516303216	0.293861903792739	0.264520533064919	1.11092284741698	0.266601560135007	0.675601579689305	0.527317664717499
AC005042.1	1.43539565292905	0.455117774193888	0.719305713817154	0.632718141190212	0.526917720991513	NA	NA
AC005042.2	0.10796770008142	0.327579369767909	2.94446618186895	0.111252549540231	0.911416081720953	NA	NA
AC005042.3	0.0669634652410894	-0.205118834560708	2.99892337471758	-0.0683974910095942	0.945469219039242	NA	NA
AC005046.1	23.2598002343422	-0.423521775591129	0.317827828485484	-1.3325509525371	0.182679209996123	0.588640189927371	0.459442931519067
AC005050.1	3.62563661337427	0.631852765648172	0.417312784094232	1.51409875213767	0.130000795123004	0.508443295689064	0.396847993527967
AC005052.1	2.34452497082612	0.484709559355716	0.4325506980189	1.12058438831727	0.262464813338563	0.670196153146612	0.523098644237107
AC005062.1	86.1410576631389	0.133011509599263	0.148946338492359	0.893016310072544	0.371848438349515	0.75872532633078	0.592197057068401
AC005064.1	26.6538707351211	0.7493312607488	0.278976276206352	2.68600352309004	0.00723123263279646	0.137328092695665	0.107186737446186
AC005066.1	0	NA	NA	NA	NA	NA	NA
AC005070.1	0.133525119261285	0.735458376635204	2.41438808381838	0.304614813817366	0.760659536126502	NA	NA
AC005070.2	0.151091364468421	-0.717229243822125	2.35117859983541	-0.305050940780225	0.760327354961168	NA	NA
AC005070.3	42.1630552324189	-0.00586255201984153	0.192491916264329	-0.0304560946434297	0.975703308521717	0.994313250645408	0.776077139383133
AC005072.1	7.32374563044839	0.0764174624612974	0.459717044180696	0.166227168273667	0.867978179679366	0.968120306081158	0.755633133959038
AC005076.1	26.4915844875382	-0.179940826303121	0.222360506018159	-0.809230152986006	0.418382773856479	0.786203150128888	0.613643930954339
AC005077.1	2.23161820876803	0.458934830955809	0.605807431524062	0.757558932219174	0.448715073364681	NA	NA
AC005077.2	0.23181832770645	0.993908913865961	1.55460495448744	0.639332140938438	0.522606883717144	NA	NA
AC005077.3	0.939248319356348	-0.445448305178193	0.765726950293538	-0.581732567996245	0.560746830868877	NA	NA
AC005077.4	240.88934035852	0.252089444170348	0.236621099073238	1.06537179126331	0.28670771680478	0.693560103110653	0.54133457485657
AC005082.1	12.2330389846647	-0.358820473645083	0.281709841922442	-1.2737235987086	0.202761390008435	0.61066491311333	0.476633574563166
AC005082.2	6.19455267898331	-0.00840460633290057	0.517449330907094	-0.0162423754962968	0.987041029157881	0.997037674459473	0.778203595043575
AC005083.1	94.4294597799366	-0.019994661080986	0.167828554624859	-0.119137420480557	0.905166484596917	0.977645628450895	0.76306779796619
AC005084.1	0.0540970058360461	0.254557487541982	2.99892337471758	0.084882958226952	0.932354440249395	NA	NA
AC005086.1	17.4741035387273	-0.151892657495419	0.392044255799994	-0.387437528412376	0.698432325353743	0.918314979469405	0.716759292764825
AC005086.2	1.5874188340896	-0.73502829619871	0.650746442653735	-1.12951565774417	0.258680368162365	NA	NA
AC005086.3	18.5932463923102	-0.164190822516226	0.245105768938838	-0.669877429760525	0.502935928773616	0.830868882935883	0.648506238303461
AC005086.4	0.943138062054147	-0.414491720871307	0.719356675648578	-0.576197781855013	0.564481504336592	NA	NA
AC005088.1	0.259411615206887	-0.525877418176386	1.15755719385855	-0.454299295936686	0.649613422751898	NA	NA
AC005089.1	13.469285082272	-0.768694134288171	0.3912221263432	-1.96485342348411	0.0494312048412956	0.334287544148212	0.260916688805625
AC005090.1	0.037426238434164	-0.325342340043599	2.99892337471758	-0.108486379740942	0.913609884138842	NA	NA
AC005091.1	1.36647446592152	0.870991243939304	0.56601958749409	1.53880053479315	0.123852999284874	NA	NA
AC005094.1	0	NA	NA	NA	NA	NA	NA
AC005096.1	0.824828731524169	0.707091778612219	0.745952819643795	0.947904156927602	0.343178248537826	NA	NA
AC005099.1	0.705523380650398	0.914019746168707	0.93840584051684	0.974013275178785	0.33004994786057	NA	NA
AC005100.1	0.458138603276684	2.13272531609702	1.50074095725394	1.42111488714181	0.155283362754862	NA	NA
AC005102.1	0.0432437798235935	0.254557487541982	2.99892337471758	0.084882958226952	0.932354440249395	NA	NA
AC005104.1	12.7294126500562	-0.0841512440613773	0.371095317962291	-0.226764499545447	0.820606869866206	0.956225590986519	0.746349121643571
AC005104.2	1.52084769590157	-0.362128884853379	0.682200255785058	-0.530824903366023	0.595540121120521	NA	NA
AC005105.1	0.365831258822783	-1.81198087041604	1.37459477364053	-1.31819275408498	0.187439130520035	NA	NA
AC005144.1	0.19977746908058	0.806883293942971	1.55663279208583	0.518351725625527	0.604212889600494	NA	NA
AC005150.1	0.856367079136919	-0.511545804967717	0.711003644091273	-0.71947001849972	0.471851368754871	NA	NA
AC005154.1	3.29149896326026	0.18287043598485	0.482340119135099	0.379131713764057	0.704590057023957	0.920592410599807	0.718536863601457
AC005154.2	71.1840436275424	-0.224837277337473	0.250342547649847	-0.898118515802402	0.36912236871001	0.757186571787948	0.590996034932732
AC005154.3	0.191883894592636	-0.184013143629784	2.25555451891801	-0.0815822193994476	0.934978941019561	NA	NA
AC005154.4	2.65899283825655	-0.0551503544407639	0.421449692282276	-0.13085868954396	0.895887094562637	0.974949740361653	0.760963614888033
AC005154.5	4.068359894164	-1.51368708255979	0.639696544099272	-2.36625802737632	0.0179689161016327	0.213997990157665	0.167028798949927
AC005156.1	0	NA	NA	NA	NA	NA	NA
AC005160.1	0	NA	NA	NA	NA	NA	NA
AC005162.1	0.0615725494901455	0.374780993024874	2.99892337471758	0.1249718469583	0.900545838448803	NA	NA
AC005162.2	6.09130886589981	0.354699198063591	0.391309936816825	0.906440559493454	0.364702713043671	0.755572361088047	0.589736118079037
AC005162.3	132.096830852674	0.122093691271212	0.285782769998751	0.427225515631141	0.669215078382099	0.906325838993172	0.707401579953075
AC005165.1	416.068387017032	-0.776693012177897	0.410055812644908	-1.89411535753666	0.0582096996934438	0.35965513751355	0.280716494630627
AC005165.2	0	NA	NA	NA	NA	NA	NA
AC005176.1	7.85773725572347	-0.0747194523498596	0.347908477016324	-0.214767553210133	0.829948551372631	0.958939371381331	0.748467269947793
AC005176.2	0	NA	NA	NA	NA	NA	NA
AC005178.1	0	NA	NA	NA	NA	NA	NA
AC005180.1	1.27383178588928	-0.609575358207774	0.6865185782288	-0.887922596035874	0.37458238913655	NA	NA
AC005180.2	1.86456165132996	0.231057339581876	0.57769268826716	0.399965836983246	0.689181679389219	NA	NA
AC005181.1	0.0257698631847125	0.134333982059091	2.99892337471758	0.0447940694956042	0.964271452206727	NA	NA
AC005183.1	1.67712972740361	0.0621675879997592	0.521554155214055	0.119196803204922	0.905119439267368	NA	NA
AC005185.1	0	NA	NA	NA	NA	NA	NA
AC005186.1	4.53591277918658	0.537490245712961	0.472015451233583	1.13871324404373	0.254822776939233	0.664387033894351	0.518564535244086
AC005189.1	0.375930115259898	0.209020179701911	1.0979428617884	0.190374369173863	0.849015780814897	NA	NA
AC005191.1	0.058007735539244	-0.325342340043599	2.99892337471758	-0.108486379740942	0.913609884138842	NA	NA
AC005197.1	1.16132421227892	0.069568738076174	0.736397236262758	0.0944717533558896	0.92473441962899	NA	NA
AC005208.1	0.333548794389589	-1.1143403272934	1.28299777118957	-0.868544242489372	0.385096463192807	NA	NA
AC005209.1	0.0231218482752143	-0.1556159317337	2.99892337471758	-0.051890599488343	0.958615864707454	NA	NA
AC005220.1	2.01428779061072	0.620740702707435	0.592382454377696	1.04787151969167	0.294697805583928	NA	NA
AC005224.1	11.3264817882942	0.218938547965348	0.25511921172978	0.85818134385444	0.390792335981985	0.770168544542396	0.601128668961578
AC005224.2	0.652769777227546	1.29349336837022	1.10165731305464	1.17413405515701	0.240341334738719	NA	NA
AC005224.3	40.4946283449456	-0.296369858077445	0.443569243926811	-0.668147898293747	0.504039189563894	0.831434959401346	0.648948069892956
AC005225.1	7.01429538300929	-0.179145705249398	0.329872060309568	-0.543076322017934	0.587077254545997	0.873666136986933	0.681910168579792
AC005225.2	4.38169345079197	-0.489288663318433	0.330976848098415	-1.47831688569632	0.139322980104352	0.522925202622129	0.408151349787306
AC005225.3	6.63519068421477	-0.501774898918685	0.370079442133686	-1.35585726141855	0.17514458803931	0.577856464639965	0.451026064231507
AC005225.4	65.9024992559595	-0.375072989241056	0.208308775072144	-1.80056259805261	0.0717718487849872	0.395060670322686	0.308351070156011
AC005229.1	0.0515397263694251	0.254557487541983	2.99892337471758	0.0848829582269521	0.932354440249395	NA	NA
AC005229.2	0.0884910343943457	-0.495068748353498	2.99892337471758	-0.165082159993541	0.868879314614451	NA	NA
AC005229.3	0.0627338459580206	0.374780993024874	2.99892337471758	0.1249718469583	0.900545838448803	NA	NA
AC005229.4	82.4892707582364	-0.114696659668052	0.148760808789776	-0.771013955901099	0.440698659519968	0.797798804710942	0.622694521833496
AC005230.1	0.0895367589253815	0.495004498507765	2.99892337471758	0.165060735689648	0.868896177419799	NA	NA
AC005232.1	0.0186793312771637	-0.1556159317337	2.99892337471758	-0.0518905994883429	0.958615864707454	NA	NA
AC005234.1	0	NA	NA	NA	NA	NA	NA
AC005237.1	2.11259691538517	-0.903326086406329	0.493546704405382	-1.83027478117728	0.0672088604455598	NA	NA
AC005237.2	0.15429142684693	0.156119085619808	2.72372309041212	0.0573182663719996	0.954291669812592	NA	NA
AC005244.1	0.652942109578091	-0.929544067417785	0.937742342582106	-0.99125743310071	0.321559892542056	NA	NA
AC005244.2	0	NA	NA	NA	NA	NA	NA
AC005252.1	0	NA	NA	NA	NA	NA	NA
AC005252.2	0	NA	NA	NA	NA	NA	NA
AC005252.3	2.27125179055937	0.587744422700198	0.543440545179293	1.08152479220388	0.279463738576267	0.687713733323697	0.536771391235019
AC005253.1	141.864765877406	0.0262322812124225	0.284597403187	0.0921732978539727	0.926560352938378	0.982744877373411	0.767047841995795
AC005253.2	4.59911261233175	0.0825251513319679	0.482937057357383	0.170881795204417	0.864316711432333	0.967281505795602	0.754978437136175
AC005255.1	0.420249139870227	0.483201487431846	1.49595785540889	0.323004746213101	0.746691647615921	NA	NA
AC005256.1	0	NA	NA	NA	NA	NA	NA
AC005258.1	35.9271835160148	0.748300028871173	0.369690917901117	2.02412337614235	0.042957458964034	0.318832547139902	0.248853820429287
AC005261.1	1163.53784997045	-0.155047567659377	0.178341855258966	-0.869384068222433	0.384637094243555	0.766570948062846	0.59832068829483
AC005261.2	3.94385777850812	-0.167126633275725	0.394205399048936	-0.423958255465137	0.67159625756642	0.907637284193085	0.708425183569486
AC005261.3	103.494029827777	-0.0805523598285157	0.177130635630892	-0.454762438702993	0.649280155461225	0.898845040705616	0.701562699166219
AC005261.4	0	NA	NA	NA	NA	NA	NA
AC005261.5	5.07386576583022	-0.038857077150672	0.456692487063467	-0.085083679393377	0.932194865210211	0.983824865016514	0.767890789346728
AC005262.1	0.365291498849347	-0.156727354766034	1.16618478659017	-0.134393242450275	0.893091624904511	NA	NA
AC005262.2	2.0605739759395	0.423864566241032	0.802831652160671	0.527961952048452	0.597525744128615	NA	NA
AC005264.1	4.55251331514408	-0.0433533519144596	0.453614172582327	-0.0955731864982488	0.923859561766876	0.981778975762046	0.766293940587978
AC005274.1	4.25128020379554	-0.0134541932322772	0.414031078478734	-0.0324956118794553	0.974076815396183	0.993898040217559	0.775753061110137
AC005277.1	0.473981094299578	-1.48711490209882	1.88808884608129	-0.787629726845378	0.430913321299892	NA	NA
AC005277.2	1.45766687604833	-0.109903289143949	0.725906333883848	-0.151401474286536	0.879659026556912	NA	NA
AC005280.1	1.87338350133266	-0.45792790243894	0.557512672319469	-0.821376670298421	0.411431748044948	NA	NA
AC005280.2	2.30578618257113	-1.30152677891165	0.67162953836507	-1.93786411193278	0.0526398034159052	0.345417119092993	0.269603497193313
AC005280.3	1.43614061969482	-0.0786938229816485	0.692932542526102	-0.11356635480673	0.909581559724146	NA	NA
AC005281.1	7.32100562441243	0.792917434532004	0.435838303815751	1.81929267710074	0.0688667900075112	0.387539537097271	0.302480707315416
AC005288.1	157.500252276551	-0.0625059524655786	0.0810474785164123	-0.77122636767683	0.440572767793503	0.797702805247537	0.622619592741589
AC005291.1	2.77157784635379	-0.394012030618952	0.46390819503684	-0.849331904101547	0.395696632829494	0.773492036347885	0.603722706616706
AC005291.2	1.53741634870061	0.237981066206123	0.497979251647975	0.47789353756922	0.63272598123798	NA	NA
AC005293.1	1.31553487489683	0.392246681755728	0.76808013629028	0.510684579932277	0.609571939965434	NA	NA
AC005294.1	0.0340100549849594	0.134333982059091	2.99892337471758	0.0447940694956041	0.964271452206727	NA	NA
AC005296.1	0	NA	NA	NA	NA	NA	NA
AC005297.1	0	NA	NA	NA	NA	NA	NA
AC005297.2	0	NA	NA	NA	NA	NA	NA
AC005297.3	0	NA	NA	NA	NA	NA	NA
AC005300.1	0.673681835122569	-1.35985790228245	0.94722312904674	-1.43562573651572	0.151108867298366	NA	NA
AC005301.1	0.741523432035149	-0.363775900791297	1.34701663035216	-0.270060437706839	0.787113757725003	NA	NA
AC005303.1	0.091007336922034	0.495004498507765	2.99892337471758	0.165060735689648	0.868896177419799	NA	NA
AC005304.1	0.189992636488795	-0.181365771550214	1.98321892969401	-0.0914502019089727	0.927134873475466	NA	NA
AC005304.2	76.5943059864639	0.0255664909263059	0.184503548680262	0.138569101294695	0.889790661298855	0.973355581630237	0.759719348911292
AC005304.3	0.128324112193744	-0.424999558385687	2.42843763712745	-0.175009459533995	0.861072200667194	NA	NA
AC005306.1	45.2673247897734	-0.124274993013223	0.312449961742796	-0.397743665321761	0.690819146923118	0.914843266481633	0.714049566144405
AC005307.1	0.0946136646129003	-0.255192001500707	2.99892337471758	-0.0850945388108622	0.932186231958345	NA	NA
AC005323.1	0.604564155825805	-0.333722196915974	1.5665007099862	-0.213036735182147	0.831298309767806	NA	NA
AC005323.2	0.273435442091418	-0.824615504295146	1.53516122211555	-0.537152380099059	0.591162361653098	NA	NA
AC005324.1	2.03658072269366	1.13593739756513	0.696238486932203	1.63153491064584	0.102777499735809	NA	NA
AC005324.2	0.0636405181967254	0.0801920028279037	2.99892337471758	0.0267402640240702	0.97866689855662	NA	NA
AC005324.3	17.8128199174181	-0.264880218248458	0.307310305130737	-0.861930803575792	0.388725596935615	0.768564108888474	0.599876381685096
AC005324.4	1.41605128017524	0.473740784411199	0.803751865790367	0.58941173834209	0.555585104077726	NA	NA
AC005324.5	3.40655814145742	-0.634542844500766	0.504937115136541	-1.25667697120894	0.208870630280492	0.617683863684156	0.482111975939134
AC005324.6	0.0516959055660138	-0.325342340043599	2.99892337471758	-0.108486379740942	0.913609884138842	NA	NA
AC005326.1	2.10191223823981	-0.194720323493168	0.628913241448477	-0.309613966856064	0.756854533864834	NA	NA
AC005329.1	52.2833013840991	-0.351447868653784	0.323656534510025	-1.08586674817436	0.277537950153394	0.685564015505748	0.535093502648548
AC005329.2	1.34767092114358	0.186150640821661	0.846095356211779	0.220011420054487	0.825862260690457	NA	NA
AC005329.3	5.10408859149433	-0.547777143910851	0.593249752058601	-0.923349975301366	0.3558248520776	0.74909654954144	0.584681645258713
AC005330.1	2.43715126631073	-0.847050836050984	0.578962131174901	-1.46305050095771	0.143453560846263	0.529151966574241	0.413011437040928
AC005332.1	30.712603099753	-0.0483524435276282	0.256118379657103	-0.18878943241935	0.850257854614743	0.96368708669174	0.752172936461154
AC005332.2	26.1566234650021	0.0929779610804848	0.262681789564819	0.353956630318835	0.723371385798207	0.926033144158983	0.722783441763832
AC005332.3	64.1156373170327	0.0229270372641061	0.171276407478642	0.133859867810254	0.893513385454506	0.974121921806658	0.760317489478689
AC005332.4	155.831208335908	0.266587702056175	0.16305059877021	1.63499983481742	0.102049082249959	0.460095611376658	0.35911186508694
AC005332.5	344.913037698613	-0.0618750698774153	0.211360364388428	-0.292746797898703	0.769715696532857	0.941538608644201	0.734885700800091
AC005332.6	1013.83266833823	0.0751778165288492	0.0873944710655179	0.86021250100009	0.389671914901083	0.769301281006993	0.60045175612429
AC005332.7	8.53814796217088	-0.0626153376250253	0.319821393162735	-0.195782205204655	0.844780638718997	0.962456350564215	0.751212327545839
AC005336.1	7.28474169368071	-0.224927610472604	0.569443339336396	-0.394995594706093	0.692846139107029	0.915975256328745	0.714933102033912
AC005336.2	0.940659840727564	1.00788795104875	0.898099522301872	1.12224528130856	0.261758164574811	NA	NA
AC005336.3	2.10494817336661	-0.548396733362146	0.611862135922941	-0.896274995894193	0.370105910007361	NA	NA
AC005339.1	0.557405850366231	1.91375996961953	2.87332691388334	0.666043240806546	0.505383462145785	NA	NA
AC005341.1	0.0257698631847125	0.134333982059091	2.99892337471758	0.0447940694956042	0.964271452206727	NA	NA
AC005342.1	20.465640908842	-0.229884826175417	0.290544563526571	-0.791220539063339	0.428815308006627	0.791157740372834	0.617511066608864
AC005342.2	0.28229203386017	0.916625269763657	1.92374869044639	0.476478697199769	0.633733380477314	NA	NA
AC005343.1	12.8905773712509	0.0476424577713149	0.285319946447677	0.166979064606167	0.867386521668283	0.967998070861239	0.755537727446307
AC005344.1	0.0171931828349581	0.134333982059091	2.99892337471758	0.0447940694956041	0.964271452206727	NA	NA
AC005345.1	0	NA	NA	NA	NA	NA	NA
AC005351.1	1.17627106654276	0.182878352864853	0.660358865882162	0.276937832311147	0.781827842256017	NA	NA
AC005355.1	0.566738684502427	0.318077191905641	0.971966944507164	0.327251038425923	0.743478021007588	NA	NA
AC005355.2	0.586568168170741	-1.2339762347016	0.850829777305713	-1.45032093094952	0.146969044872722	NA	NA
AC005357.1	0.0604544363456043	-0.205151589005832	2.99892337471758	-0.0684084130776272	0.945460524853488	NA	NA
AC005357.2	1.41106793244256	0.07082478690668	0.639314820840308	0.11078233226877	0.911788955910667	NA	NA
AC005358.1	0.0522940044699847	-0.0401965913037141	2.99892337471758	-0.0134036740126778	0.989305735667416	NA	NA
AC005358.2	23.4484145409032	-0.0982056555892461	0.248356551588642	-0.395422045285547	0.692531442154337	0.915952918784686	0.714915667229254
AC005363.1	0.460878007088923	-2.58117573893953	2.67755682716716	-0.964004092368938	0.335043874143504	NA	NA
AC005363.2	4.04905116792035	-0.286247091439305	0.353804857714081	-0.809053593239889	0.418484319936468	0.786203150128888	0.613643930954339
AC005377.1	0.140880599275097	0.155434950813785	2.38676012822604	0.065123825798662	0.948075410452224	NA	NA
AC005379.1	0.231733260107538	-0.099917005872099	1.5471483431891	-0.0645813999103294	0.948507294510743	NA	NA
AC005381.1	0.17484453684127	-1.17303504577598	2.99776685322558	-0.391302960906985	0.695573310520671	NA	NA
AC005383.1	1.44309691897572	0.0427886609360792	0.631391288457813	0.0677688490770777	0.945969641569398	NA	NA
AC005387.1	5.93275772904536	-0.288601672389856	0.331003342281638	-0.871899571770174	0.383263167336087	0.765955150842508	0.597840048873712
AC005387.2	3.29186701878215	0.366935259680934	0.45008423579729	0.815259079294205	0.414924026767938	0.784541245545865	0.61234678827432
AC005391.1	4.14488464168994	0.153055453387665	0.506671749843994	0.302080101041338	0.762591001337571	0.939471830313882	0.733272547788912
AC005392.1	2.71126456760356	0.220527026720081	0.507896277129184	0.434196974166813	0.664145410182074	0.905360535428805	0.70664814533035
AC005392.2	0.566035525994548	0.776138248534877	0.981100055850062	0.791089801602755	0.428891589975377	NA	NA
AC005392.3	0.329195584236724	-0.662865066098785	1.17721981104925	-0.563076716750102	0.573382645291602	NA	NA
AC005393.1	9.22966549390247	0.0465845063903903	0.329708788174637	0.14128985353498	0.887640964912253	0.972699296967999	0.759207108404631
AC005394.1	0.0223649959963577	0.134333982059091	2.99892337471758	0.0447940694956042	0.964271452206727	NA	NA
AC005394.2	7.14390769173256	-0.0944936537900949	0.315503920949131	-0.299500727299456	0.764558017177786	0.940294120419568	0.733914358156571
AC005410.1	3.54410402512517	-0.384536486966623	0.441385371171718	-0.871203515299607	0.383643040868883	0.766080270700024	0.597937706891483
AC005410.2	0.750084118505902	-0.82282493237165	0.753104479481851	-1.09257739767763	0.274579390999013	NA	NA
AC005412.1	0	NA	NA	NA	NA	NA	NA
AC005414.1	0.518205926411812	-0.13873990967955	1.01332793664152	-0.136915113718641	0.891097892320956	NA	NA
AC005476.1	0.181597278471169	-0.331967808986294	1.5817257934811	-0.20987696499258	0.833763701100028	NA	NA
AC005476.2	14.0445373209496	0.133139567890595	0.262547184935337	0.507107200267206	0.612079603191859	0.884107619011338	0.690059909614784
AC005479.1	2.85981392595574	1.04739876714616	0.536123767857814	1.9536510595888	0.0507424977915269	0.338547602452843	0.264241731351842
AC005479.2	1.1321986949104	-0.567240640037556	0.725090301737473	-0.782303443692909	0.434036263510942	NA	NA
AC005480.1	30.1691272933014	-0.26098537497444	0.268192461007584	-0.973127186327063	0.330490093811352	0.732551973694268	0.571768343452219
AC005480.2	0	NA	NA	NA	NA	NA	NA
AC005481.1	4.03723123735983	0.185170849725075	0.329300724560491	0.562315342525338	0.573901186868282	0.8683491786256	0.677760198907152
AC005482.1	6.83791983070833	-0.119203745530919	0.385174086590589	-0.30948017969242	0.756956286951291	0.937509344322185	0.731740796589251
AC005486.1	0.921001360076257	0.329491092970408	0.661239899860173	0.498292817841276	0.618277669344897	NA	NA
AC005487.1	0.356317671371278	1.79702239101699	1.71856467432178	1.04565304865595	0.295721247386336	NA	NA
AC005495.1	0.622149881213045	-0.44292955860298	0.835573492082392	-0.530090486115259	0.5960491950634	NA	NA
AC005498.1	1.22901944013114	-0.131809759181761	0.806384636316162	-0.163457676703654	0.870158094011727	NA	NA
AC005498.2	5.92347716320035	-0.739525893378344	0.472023374518212	-1.5667145597041	0.117181426021969	0.486974864772106	0.380091545354052
AC005498.3	21.4449607675607	-0.466426253045891	0.173159233927669	-2.69362622175104	0.0070679377832146	0.1358316481995	0.106018738967763
AC005514.1	0.826720344716751	-0.828787967083245	0.709664894297972	-1.16785820144466	0.242863966776452	NA	NA
AC005515.1	0.171442864549305	0.16305325843959	2.28231767279246	0.0714419646236588	0.943046011974594	NA	NA
AC005518.1	0.03585200484128	0.254557487541982	2.99892337471758	0.084882958226952	0.932354440249395	NA	NA
AC005518.2	0	NA	NA	NA	NA	NA	NA
AC005519.1	74.8855227321057	-0.103187673426635	0.316481705357522	-0.32604625063577	0.744389362469035	0.93421918543491	0.72917277580134
AC005520.1	21.597861317907	-0.153444290999739	0.271595317227742	-0.56497399353565	0.572091453279946	0.868107024696489	0.677571193954767
AC005520.2	52.0291399746516	0.399595157384187	0.248898428330814	1.60545472329412	0.108393769653408	0.470561546797195	0.367280692382429
AC005520.3	0.567896784020356	-0.567151761013309	0.855675538172402	-0.662811703399471	0.507451157171886	NA	NA
AC005520.4	0	NA	NA	NA	NA	NA	NA
AC005520.5	50.4712487268573	-0.419095333323755	0.290903569257803	-1.44066755314489	0.149678625739575	0.540178941312272	0.421618164352655
AC005521.1	0.129961468162582	0.324551210529277	2.40858798519259	0.134747500412914	0.892811515738566	NA	NA
AC005522.1	5.12814120276196	0.010803065525868	0.604306498773809	0.0178767985249015	0.985737138151832	0.996612350575946	0.777871623059268
AC005523.1	5.44080881102026	-0.38976002516148	0.327403039974953	-1.19045939582998	0.233865880002954	0.642608778498385	0.501566264188676
AC005523.2	1224.93549020702	0.120511167080541	0.12109289598214	0.99519601131941	0.319640941359387	0.722390642198919	0.563837264313813
AC005524.1	0.0258479527830069	-0.1556159317337	2.99892337471758	-0.0518905994883429	0.958615864707454	NA	NA
AC005529.1	0.0919042063293637	0.201670247735267	2.58920520995495	0.0778888621727962	0.937916459193449	NA	NA
AC005531.1	32.8066707346275	-0.190496599113265	0.209478821737753	-0.909383571728065	0.36314769048775	0.754464083020085	0.588871089606303
AC005532.1	4.20295156483368	0.299139857636283	0.383192363269798	0.780651929186974	0.435007240669313	0.795260231115697	0.620713125193521
AC005532.2	0.440193824469162	1.88664783834355	1.07029873641821	1.76273013706181	0.0779460153288721	NA	NA
AC005534.1	4.03902321216243	0.271618510000801	0.401025334557391	0.677310101369492	0.498209223151513	0.828116395005446	0.646357878158553
AC005534.2	1.82456245013788	-0.555358052184581	0.513195706306516	-1.08215646654862	0.279183008658462	NA	NA
AC005537.1	7.20609777206279	-0.126757219202984	0.393159181397267	-0.322406865210411	0.747144483991075	0.934750488083493	0.729587465879533
AC005538.1	0	NA	NA	NA	NA	NA	NA
AC005538.2	33.880788245476	-0.809429366514211	1.15289770816205	-0.702082553190781	0.482627682051995	0.822266247785689	0.641791746191256
AC005539.1	1.54923699816629	-0.489602479568301	0.698479082583726	-0.700955106282102	0.483331032498368	NA	NA
AC005540.1	28.4384332384758	-0.00946003273489236	0.485765865813961	-0.0194744699054573	0.984462603244667	0.996213477079516	0.777560296018334
AC005544.1	0.100586017641759	-0.664795122229725	2.98347182535221	-0.222826009811989	0.823670923983045	NA	NA
AC005544.2	0.079762161061155	-0.495068748353499	2.99892337471758	-0.165082159993541	0.868879314614451	NA	NA
AC005546.1	0.713832541733474	0.225073535569158	0.962602559119287	0.233817719926991	0.815126492335341	NA	NA
AC005548.1	42.7518391365904	0.0805117787397512	0.179630302938405	0.448208222236081	0.654002929270452	0.900636108940319	0.70296065610899
AC005549.1	0	NA	NA	NA	NA	NA	NA
AC005550.1	0.0715479941975488	0.207742479729379	2.99892337471758	0.0692723533654615	0.944772831678183	NA	NA
AC005550.2	0.730972045116418	0.206869331330286	0.891514428270346	0.232042606120957	0.81650492186578	NA	NA
AC005551.1	0.298281412296384	-1.22477576516337	1.69038938425229	-0.72455244724879	0.468726640660873	NA	NA
AC005552.1	0.906895033733441	0.288785461933486	0.690171870513256	0.418425430347844	0.675636096689118	NA	NA
AC005559.1	0	NA	NA	NA	NA	NA	NA
AC005562.1	0.0466438097869739	-0.026854630992103	2.99892337471758	-0.00895475730340459	0.992855232889052	NA	NA
AC005578.1	0.723204144676734	0.427022502199359	0.931915523041794	0.458220183741062	0.646794260480564	NA	NA
AC005580.1	0.0257698631847125	0.134333982059091	2.99892337471758	0.0447940694956042	0.964271452206727	NA	NA
AC005586.1	1.97834094053238	-1.14964264021526	0.565911177585309	-2.03148954420847	0.0422053591276084	NA	NA
AC005586.2	6.75096780679336	-0.235812587964769	0.32341618323989	-0.729130452293592	0.46592186849221	0.812709058668227	0.634332209686026
AC005587.1	0.0258973238005421	-0.1556159317337	2.99892337471758	-0.0518905994883429	0.958615864707454	NA	NA
AC005588.1	0.275605053292243	0.179232182859953	1.69414939062431	0.105794792272661	0.915745168766451	NA	NA
AC005592.1	1.35788171926213	-0.421786841056286	0.748090304308567	-0.563818082692742	0.572877944128085	NA	NA
AC005593.1	2.29636785754532	0.596207360228327	0.466087828126253	1.27917384718064	0.200835843257335	0.60834541503616	0.474823169812585
AC005597.1	0.213922132912717	-0.604045638419196	2.99880135081175	-0.201429027052988	0.840363120020845	NA	NA
AC005606.1	24.5713006616988	-0.379146579301389	0.440793527896054	-0.860145522351675	0.389708830292272	0.769301281006993	0.60045175612429
AC005606.2	8.68614128502553	-0.684773031673971	0.51699766393643	-1.32451861863378	0.18533086373917	0.592405849354966	0.462382087961527
AC005609.1	1.03975014656899	-0.0123597551620045	1.16653625280875	-0.0105952602263711	0.991546363614873	NA	NA
AC005609.2	0	NA	NA	NA	NA	NA	NA
AC005609.3	1.98310459469358	-0.265760204943333	1.11142946587599	-0.239115673196472	0.811015888795722	NA	NA
AC005609.4	0.165329755357972	-0.0844983902647148	2.99892337471758	-0.028176241839681	0.977521585965098	NA	NA
AC005609.5	0.384818668026747	-1.59254007453026	1.8764611856542	-0.848693320546914	0.396051963905168	NA	NA
AC005614.1	53.1088839746469	-0.209134448910462	0.197159591467278	-1.06073687490457	0.288809496919902	0.695842178494225	0.543115770605888
AC005614.2	1.97464239937382	-0.348234361272016	1.28889763085637	-0.270179999509071	0.787021778789241	NA	NA
AC005616.1	20.3413601924174	-0.147380447606029	0.257838302474805	-0.571600286658072	0.567592801204949	0.866497741541191	0.676315123127177
AC005618.1	11.6364490208173	0.570430980291027	0.299508916017901	1.90455425459499	0.0568380378012424	0.356064661645343	0.277914071713087
AC005618.2	0	NA	NA	NA	NA	NA	NA
AC005618.3	1.35373903412336	-0.561909309499955	1.11230282923089	-0.505176553302929	0.613434836867095	NA	NA
AC005622.1	1.26170054708136	-0.488096664480078	0.657748102646914	-0.742072326040739	0.4580435158673	NA	NA
AC005625.1	1.80544638228848	-0.940821010688845	0.464089301530484	-2.02724132529275	0.042637738791463	NA	NA
AC005632.1	0.0910431695228075	0.208909751311981	2.99892337471758	0.0696615835780248	0.944463019329965	NA	NA
AC005632.2	6.91045110830204	0.142772738950947	0.303668845532558	0.470159323392428	0.638241193125995	0.894357688855289	0.698060250430726
AC005632.3	0.0551797693112258	-0.0310329401318322	2.99892337471758	-0.0103480270264507	0.991743616352303	NA	NA
AC005632.4	0	NA	NA	NA	NA	NA	NA
AC005670.1	0.396543321250102	-1.00992786858736	1.70758795720992	-0.591435342655797	0.554228765573492	NA	NA
AC005670.2	222.942604686026	-0.240706397408025	0.223725684599305	-1.07589970207995	0.281972115191344	0.69023055929318	0.53873581351085
AC005674.1	11.9301401629677	0.246343133246264	0.30820073045089	0.799294449710972	0.424119696439177	0.789314537079769	0.616072417432606
AC005674.2	210.935787881061	-0.344472123268692	0.286305688169334	-1.20316199608635	0.228913638265939	0.63821178397588	0.498134340769478
AC005682.1	10.1427173800135	-0.587950365792634	0.25377094627384	-2.31685452738229	0.0205116575454057	0.227955501179686	0.177922855948411
AC005691.1	0	NA	NA	NA	NA	NA	NA
AC005692.1	0.315608197295181	0.411327899982831	1.37889013628467	0.298303606037191	0.765471452294293	NA	NA
AC005692.2	0	NA	NA	NA	NA	NA	NA
AC005692.3	0.425283861211507	1.28681198572335	1.01634362543974	1.26611901084791	0.205470477324877	NA	NA
AC005695.1	42.1355676282082	-0.0309661679854604	0.227257461985847	-0.136260291366754	0.891615513939877	0.973592739483275	0.759904454347681
AC005695.2	0.169937815443569	0.695891188858201	2.32831895845373	0.298881382351648	0.765030552912396	NA	NA
AC005695.3	0.892677875372039	0.332868072885076	0.906923331865617	0.367030002635768	0.713596638537503	NA	NA
AC005696.1	23.0649681967805	-0.663110948940543	0.187097933984521	-3.5441917225842	0.000393818754882117	0.0336586953683815	0.0262711414133385
AC005696.2	7.03633076050568	-0.0784560771256038	0.647255925147443	-0.121213378012309	0.903522028128277	0.977450291042352	0.762915334044848
AC005696.3	2.50359941075904	0.129321168754127	0.481056842727233	0.268827209734659	0.788062653512741	0.947826249934997	0.739793303774567
AC005696.4	162.228288758001	-0.16971401372555	0.22645096460145	-0.749451493943708	0.453585124107017	0.804625349575384	0.62802274752779
AC005697.1	0.884422782392541	-2.14039265543222	0.918528490544077	-2.33024089885812	0.0197934224706841	NA	NA
AC005697.2	13.2500503023244	0.0729754999197237	0.261567330116788	0.278993175054166	0.78025006241764	0.944600741348754	0.737275743563997
AC005699.1	3.08775859436548	-1.28165227974209	0.48820947680581	-2.62520975243559	0.00865956033914501	0.150165782881422	0.117206756659631
AC005702.1	5.96778487921073	-0.181968029072035	1.03127842431231	-0.176448982914947	0.859941225480724	0.966155361536511	0.75409946382011
AC005702.2	1.64800566230936	-0.702013491509418	0.540336047192333	-1.29921646937528	0.193869651038781	NA	NA
AC005702.3	1.03468633367494	0.0444274841532036	0.699036799797091	0.0635552865973573	0.949324335846781	NA	NA
AC005702.4	0.090100940457862	-0.37087216381187	2.60094675084442	-0.142591217483197	0.886613034033928	NA	NA
AC005703.1	0.0276386709327895	-0.1556159317337	2.99892337471758	-0.051890599488343	0.958615864707454	NA	NA
AC005703.2	0	NA	NA	NA	NA	NA	NA
AC005703.3	0.120070116513235	0.040256966789792	2.87600205587031	0.0139975445106592	0.988831940042314	NA	NA
AC005703.4	0.304857094320572	0.258109324026187	1.1745177674348	0.219757700719939	0.826059864232177	NA	NA
AC005703.5	1.74924840705146	-0.0725045264621336	0.664692495525866	-0.109079802991867	0.913139194167656	NA	NA
AC005703.6	7.85547548826486	-0.25575637445162	0.360304623534323	-0.709833728867639	0.477807250415144	0.819583578917286	0.639697880922991
AC005722.1	0.159167862867723	-0.0120837363495226	2.72302437441802	-0.00443761593287434	0.996459306381204	NA	NA
AC005722.2	1.80792165951653	-0.0779931341802738	0.511049511463202	-0.152613655684689	0.87870295547714	NA	NA
AC005722.3	0.348638980325449	-0.694286469106844	1.14797040248137	-0.604794746977905	0.545315384417415	NA	NA
AC005725.1	11.4246259601425	-0.373193646706754	0.305673752275912	-1.2208887545238	0.222128142850582	0.631333029950118	0.492765365003171
AC005726.1	500.943838381668	-0.119100101583476	0.210101795529767	-0.56686855665925	0.570803488385801	0.867715287901606	0.677265437221699
AC005726.2	11.7889296151161	-0.572826006817867	0.608746648974826	-0.940992460135178	0.346708723077121	0.745083521685374	0.581549413865056
AC005726.3	30.158179692301	-0.139373616516904	0.331092767911789	-0.420950349945536	0.67379133761531	0.908592097721714	0.709170430554238
AC005726.4	0.900451099682662	-0.367461031770137	1.12854432852804	-0.32560620126408	0.744722319752673	NA	NA
AC005726.5	10.8484085545334	1.18455363585693	0.902098132925506	1.31310950840284	0.189146050313926	0.596240444692747	0.465375049966716
AC005730.1	0.0435046991157797	-0.325342340043599	2.99892337471758	-0.108486379740942	0.913609884138842	NA	NA
AC005730.2	1.7963701339266	-0.360254852949506	0.511108781240337	-0.704849664439838	0.480903797665617	NA	NA
AC005730.3	1.08207612867354	0.000197512157366337	0.645182980364864	0.000306133551840813	0.999755740769258	NA	NA
AC005736.1	34.8599998955899	-0.25492433439174	0.187001264230824	-1.36322251852306	0.172812392379962	0.57487730480336	0.448700783096758
AC005736.2	0.10005357977944	-0.0794455926274472	2.539732875601	-0.0312810821132704	0.975045377311382	NA	NA
AC005740.1	2.2867300009046	-0.0014164083274707	0.466202570641523	-0.00303818214799125	0.997575885100531	0.999265115208104	0.779942147600549
AC005740.2	0.0756564261195575	0.0885949295691348	2.99892337471758	0.0295422451657266	0.976432126861626	NA	NA
AC005740.3	0.519279107468281	-0.82343937848656	1.042512272654	-0.78986060892144	0.42960917825286	NA	NA
AC005740.4	8.61537352013083	-0.286267712233289	0.3407897891818	-0.840012586411663	0.400901329512984	0.775829337253111	0.605547006754744
AC005741.1	0.0257698631847125	0.134333982059091	2.99892337471758	0.0447940694956042	0.964271452206727	NA	NA
AC005746.1	5.71401445304151	-0.621579290189703	0.507184037070754	-1.2255497901307	0.220368142410363	0.629818418655012	0.491583187052288
AC005746.2	0.849440084212791	-0.491514882416905	0.761453391760174	-0.64549568986845	0.518606010526262	NA	NA
AC005746.3	0.439118511118852	-0.334443286914577	1.45271168104465	-0.230220002550043	0.817920819483426	NA	NA
AC005753.1	4.02126852148103	-0.794419125593359	0.462908755770662	-1.71614625061647	0.0861352779085835	0.428138391176022	0.334168751817708
AC005757.1	0.435870987205969	-1.13425642949764	1.02519603397639	-1.10638004040871	0.268562060908072	NA	NA
AC005758.1	0.609309347788542	0.606532797827367	0.857266922434587	0.707519189128223	0.479243892098586	NA	NA
AC005759.1	3.66661151987566	-0.112377343077016	0.508050342458109	-0.22119332216823	0.824941908631742	0.957488136666384	0.747334558415065
AC005771.1	0	NA	NA	NA	NA	NA	NA
AC005772.1	0.106782120116499	0.615228003990657	2.99892337471758	0.205149624420996	0.837455226166878	NA	NA
AC005774.1	0.161215316671663	0.154120773458243	2.01180924773656	0.0766080450378887	0.938935358749733	NA	NA
AC005775.1	48.5859134397388	0.024464235192086	0.192060776932624	0.127377570698197	0.898641567614593	0.975829832630648	0.761650540753771
AC005776.1	3.02797705959916	0.058776909505632	0.424989289291059	0.138302096045009	0.89000166902654	0.973355581630237	0.759719348911292
AC005776.2	34.3031986734212	0.0817464067828852	0.311514631195824	0.262415946464799	0.793000779841791	0.948475563786866	0.740300103454038
AC005777.1	0	NA	NA	NA	NA	NA	NA
AC005779.1	1.18324055226961	-0.158656018990068	0.640202043586913	-0.247821794040446	0.804272291622192	NA	NA
AC005779.2	0.956210901322938	-1.02654814509506	0.859949663414544	-1.19373050396812	0.232583404165141	NA	NA
AC005785.1	88.2011499407836	-0.253748490338092	0.41537817405946	-0.610885468194505	0.541275405895391	0.853005841203463	0.665784482594981
AC005785.2	43.0851577307609	-0.035804375581333	0.415173300375751	-0.0862395909104183	0.931275958928895	0.983685428479006	0.767781956934925
AC005786.1	0.33774851756444	-0.289875791470971	1.22970117540486	-0.235728644705518	0.813643240917371	NA	NA
AC005786.2	0.21192002477442	-0.45280564329295	1.71875588748289	-0.263449653665526	0.792204023732718	NA	NA
AC005786.3	28.2334019227736	-0.111583314366631	0.356147828694366	-0.313306176190077	0.754048058266263	0.937005517292671	0.731347551664118
AC005786.4	1.21020363557396	0.484033137135754	0.692409077933288	0.699056601886999	0.484516658478771	NA	NA
AC005789.1	0.0748524768683279	-0.664795156663398	2.99892337471758	-0.22167794024614	0.824564604008208	NA	NA
AC005790.1	1.67259326379815	-1.03466891439272	0.562619099077434	-1.83902202411781	0.06591194674204	NA	NA
AC005796.1	0.561878002461552	0.504748286151446	1.01179316897766	0.498865085896415	0.617874431868056	NA	NA
AC005798.1	0.327511709874262	0.505973842321375	1.69068059201866	0.299272284019801	0.764732300184958	NA	NA
AC005808.1	0.0392038663126061	0.254557487541982	2.99892337471758	0.084882958226952	0.932354440249395	NA	NA
AC005821.1	1.33099686463359	-0.152698252512243	0.670161423270865	-0.227852942902871	0.819760566558403	NA	NA
AC005822.1	1.07279487201065	0.482735486715818	0.635503570721671	0.759610974597088	0.447487157164872	NA	NA
AC005823.1	0.0257698631847125	0.134333982059091	2.99892337471758	0.0447940694956042	0.964271452206727	NA	NA
AC005823.2	0	NA	NA	NA	NA	NA	NA
AC005828.1	0.101810054716906	-0.546545459329335	2.98661488650843	-0.182998304132973	0.854799349255256	NA	NA
AC005828.2	0.0248923892980735	0.134333982059091	2.99892337471758	0.0447940694956041	0.964271452206727	NA	NA
AC005828.3	0.163982969810302	0.85567885849742	2.70471234225854	0.316365938487527	0.751724767401442	NA	NA
AC005828.4	5.67187158269132	0.251195389347937	0.374626137162011	0.67052286114064	0.502524538053577	0.830868882935883	0.648506238303461
AC005828.5	1.25012256220831	-0.152957744863393	0.615810674861224	-0.248384367318515	0.803837027744143	NA	NA
AC005828.6	0.302832891847261	-0.157709237745663	1.15469831058704	-0.136580469807291	0.891362414652973	NA	NA
AC005828.7	0.0851662945216691	0.495004498507765	2.99892337471758	0.165060735689648	0.868896177419799	NA	NA
AC005829.1	24.0715449922727	0.354203874516802	0.24891322639621	1.42300141959108	0.154735743725547	0.547535725046193	0.427360249828812
AC005829.2	57.0620759154795	0.815262534129658	0.856721112168648	0.951607848283271	0.341295899763446	0.741047729879353	0.578399414850229
AC005831.1	1201.89179499156	0.208138652690356	0.220056584566433	0.945841512084001	0.344229428819464	0.7429396486162	0.579876087196982
AC005832.1	0.775920588057836	-0.488655720355977	0.920472096806458	-0.530875104255033	0.595505330754154	NA	NA
AC005832.2	0.113656404513578	-0.542481935028725	2.9083673708754	-0.186524556856599	0.852033423171975	NA	NA
AC005832.3	0.0257698631847125	0.134333982059091	2.99892337471758	0.0447940694956042	0.964271452206727	NA	NA
AC005832.4	12.8521083275854	-1.71880028369889	0.975185214348013	-1.76253726821324	0.0779785654237205	0.410359760427389	0.320292250740616
AC005833.1	323.198957100537	0.230655703134735	0.258381809774422	0.892693271775237	0.372021454456019	0.758758288482281	0.592222784546364
AC005833.2	0.12189467531746	0.0341588300974151	2.44276135021155	0.0139836951712278	0.98884298913501	NA	NA
AC005837.1	8.26775042177005	-0.28008465459648	0.328970733563851	-0.851396875224213	0.394548926972779	0.772732622439372	0.603129972110408
AC005837.2	7.02544497815197	0.578587036028043	0.446300625948676	1.29640650805312	0.194835471095576	0.602178664793022	0.470009924203238
AC005837.3	1.37939412059679	0.399270327676485	0.623357936080268	0.640515351720928	0.521837611852829	NA	NA
AC005838.1	0.484556823855762	-0.310224547371969	1.51151846375503	-0.205240329384587	0.837384361763549	NA	NA
AC005838.2	50.170906084417	-0.123795140793483	0.348975371097594	-0.354738904364866	0.722785202476344	0.925896270126049	0.722676609427175
AC005839.1	54.4637274575794	-0.0139799518510396	0.129736906316397	-0.107756167832042	0.914189113364613	0.979804813628321	0.764753075975719
AC005840.1	0.988950783587324	-0.507640732132397	0.760182811494203	-0.667787701138081	0.504269118362519	NA	NA
AC005840.2	26.2701458528819	0.0984034356626909	0.315434642928949	0.311961409022712	0.755069851875556	0.937134146237494	0.731447948579753
AC005840.3	7.18725468297758	0.378801241085394	0.317930849364428	1.1914579596244	0.233473851158536	0.642276364451426	0.501306809793909
AC005840.4	43.0041048401178	-0.0619544538465599	0.223522357235345	-0.277173409464936	0.781646956217155	0.945113428218306	0.737675903733705
AC005841.1	3.71061899679605	-0.312364950971311	0.420299204631773	-0.743196626424683	0.457362645534249	0.807051486870275	0.629916385865957
AC005842.1	4.80814551988138	0.162839747198163	0.390648958357873	0.416844186357681	0.676792380229788	0.90993713307683	0.710220251815385
AC005845.1	1.00461201806941	0.0575585979706315	0.631309697955042	0.091173315026012	0.927354878147708	NA	NA
AC005856.1	1.37731862509778	1.64935721484737	0.741542391553246	2.22422512001316	0.0261333017647076	NA	NA
AC005858.1	0	NA	NA	NA	NA	NA	NA
AC005858.2	0	NA	NA	NA	NA	NA	NA
AC005858.3	0.327555323008003	0.0520570044072091	1.17927145376791	0.0441433600727644	0.964790130111911	NA	NA
AC005863.1	17.6384194784552	0.0555061187387831	0.27472061399624	0.202045699925317	0.839880997466995	0.96118387655753	0.750219141559022
AC005865.1	9.90996555389574	-0.403217567296565	0.372386177203173	-1.08279413141743	0.278899810991077	0.686893838749474	0.536131450617366
AC005865.2	8.60076866964255	-0.671300212944956	0.253187523186192	-2.65139531560284	0.00801599580069007	0.14507674268673	0.113234680702744
AC005868.1	0.570339733154738	-0.436628041190561	1.1549259200173	-0.378057184121405	0.705388114029847	NA	NA
AC005871.1	0	NA	NA	NA	NA	NA	NA
AC005871.2	0	NA	NA	NA	NA	NA	NA
AC005884.1	1.03718836183107	0.536244647001432	0.93343834545991	0.574483199248925	0.56564086638782	NA	NA
AC005884.2	0.58878897895273	-1.15798500375901	0.997688379510937	-1.16066802775296	0.24577692880286	NA	NA
AC005899.1	12.0798758830674	-0.37562511290875	0.262692239883015	-1.42990563054329	0.152744105793992	0.545289473956656	0.425607015504747
AC005899.2	0.0915485118794952	-0.059567270416906	2.59149677171882	-0.0229856625973714	0.981661709518777	NA	NA
AC005899.3	0.14992122747806	-0.294971487307429	1.60550692500748	-0.183724830278172	0.854229328732972	NA	NA
AC005899.4	0.971845732000393	-0.685278303843289	1.05470729059829	-0.649733162889733	0.515864598580438	NA	NA
AC005899.5	4.26997974173928	-0.414126417246509	0.299806937696737	-1.38131032066179	0.167183566245188	0.566612359416183	0.442249863158725
AC005899.6	9.76928309668491	-0.411468957798965	0.318085509669473	-1.29357969882541	0.195810638523266	0.603302473575578	0.470887074643115
AC005899.7	10.1363195875965	-0.269215698751469	0.336512821360135	-0.800016170746003	0.423701428170358	0.789038981601565	0.615857342045522
AC005899.8	15.8869741875548	-0.607812275448899	0.392973299916767	-1.54670120228941	0.121935313066685	0.494986368907661	0.386344650406853
AC005901.1	0.018713119217082	-0.1556159317337	2.99892337471758	-0.0518905994883429	0.958615864707454	NA	NA
AC005906.1	0.0528207216151185	0.254557487541982	2.99892337471758	0.084882958226952	0.932354440249395	NA	NA
AC005906.2	13.3565700805658	-0.887887594228124	0.358047102823835	-2.47980667131659	0.0131453634878064	0.183953990098102	0.143578984108661
AC005906.3	0.734499485863014	-0.170312396729466	0.773085298920473	-0.220302205936768	0.82563580227554	NA	NA
AC005908.1	0	NA	NA	NA	NA	NA	NA
AC005908.2	0.0276386709327895	-0.1556159317337	2.99892337471758	-0.051890599488343	0.958615864707454	NA	NA
AC005909.1	0	NA	NA	NA	NA	NA	NA
AC005911.1	6.63762040980885	0.217789078927499	0.268644410170363	0.810696484581182	0.417539992656587	0.786071745256473	0.613541367383534
AC005912.1	32.3770291791821	-0.0826588852307119	0.260196933581122	-0.31767816819771	0.750729073253721	0.935776373479388	0.730388185575127
AC005912.2	2.26184197513022	-0.222833519317681	0.446427987859791	-0.499147735754565	0.617675310639674	0.886809548100098	0.692168807788131
AC005915.1	0.292925572302505	0.901358340705792	1.90116921982469	0.474107371036076	0.635423342561405	NA	NA
AC005920.1	79.0845252791503	0.176753375495789	0.180938695459735	0.976868850782243	0.328634084586989	0.730578292866425	0.570227854506775
AC005920.2	0.652081584920933	0.551653050011173	0.940100085029835	0.586802467945385	0.557336379123412	NA	NA
AC005920.3	1.44086581247156	-0.842641938590053	0.477137353375232	-1.76603640991272	0.0773897406222291	NA	NA
AC005920.4	18.2768421437481	0.114268250401302	0.387180440838351	0.295129191324542	0.767895190900588	0.94112435927584	0.734562372649148
AC005921.1	0	NA	NA	NA	NA	NA	NA
AC005921.2	38.193002818929	-0.261366537385924	0.493846058087363	-0.529246985180323	0.596634126800469	0.877661096989968	0.68502829772983
AC005921.3	6.04535324724512	-0.0223594020391295	0.305639225838334	-0.0731561924939449	0.941681826259377	0.986616664698167	0.770069832932099
AC005921.4	0.359023087249415	0.625737028382004	1.26512574178704	0.494604613370784	0.620879245052676	NA	NA
AC005943.1	442.88659909738	0.131882218356836	0.152791609411618	0.863150920817564	0.388054494024542	0.76827657235816	0.599651954898297
AC005943.2	0.879281098137744	0.171056139506009	0.894149975434519	0.19130587060955	0.8482859619536	NA	NA
AC005944.1	559.410255609563	-0.0142326665692183	0.172596727317873	-0.0824619724278191	0.93427935691529	0.984555332638716	0.76846093082104
AC005951.1	0.07170400968256	0.495004498507765	2.99892337471758	0.165060735689648	0.868896177419799	NA	NA
AC005954.1	2.00339438724107	-0.446181146830627	0.576582316945591	-0.773837722242755	0.439026761949819	NA	NA
AC005954.2	22.8746651936898	-0.337908381864826	0.222277392878294	-1.52021029889371	0.128458129816719	0.505771581802941	0.394762678795767
AC005962.1	5.4064765952005	-0.207033492093135	0.316490461656641	-0.654153970421215	0.513012613272826	0.838250207209915	0.654267478057363
AC005972.1	0	NA	NA	NA	NA	NA	NA
AC005972.2	0.244841847988899	0.351962983516882	1.52769663573672	0.230388007202197	0.817790279397777	NA	NA
AC005972.3	1.71062394623496	-0.134860357669892	0.5658735606172	-0.238322422278926	0.811631031830665	NA	NA
AC005993.1	0.969967832932592	-0.706576745809037	0.903040709832657	-0.782441741679589	0.433955010661464	NA	NA
AC005996.1	0.147739126151238	-0.303154904081802	1.81281489605247	-0.167228824488337	0.86719000509588	NA	NA
AC005999.1	0	NA	NA	NA	NA	NA	NA
AC005999.2	0.0153316307779438	-0.1556159317337	2.99892337471758	-0.0518905994883429	0.958615864707454	NA	NA
AC006001.1	1.18554625244579	-0.0813955175958452	0.673743589761891	-0.1208108230382	0.903840877354389	NA	NA
AC006001.2	21.9536058217286	0.0501181353799403	0.189933636704041	0.263871825178788	0.79187868665447	0.948475563786866	0.740300103454038
AC006001.3	965.389252829923	0.0277622622438712	0.0648071352283319	0.428382803005529	0.668372442884209	0.906098107453959	0.707223831902966
AC006001.4	5.81880855123839	0.001674265803281	1.52885141854261	0.00109511348387079	0.999126226033542	0.99954425478096	0.780160020429911
AC006003.1	0.0259346966960912	0.134333982059091	2.99892337471758	0.0447940694956041	0.964271452206727	NA	NA
AC006004.1	0.871743938396753	-0.102217560243102	0.729201348729782	-0.140177415224421	0.888519815743252	NA	NA
AC006006.1	0	NA	NA	NA	NA	NA	NA
AC006007.1	0	NA	NA	NA	NA	NA	NA
AC006011.1	9.15555231659425	-0.55257246105588	1.30237371610465	-0.424281029494824	0.671360872586039	0.907456223465787	0.708283862822523
AC006011.2	1.31729593534938	-0.871743488203173	0.655549252141434	-1.32979098878614	0.18358714576841	NA	NA
AC006012.1	1.49704305911074	-1.20009730435168	0.629148340531607	-1.90749498494687	0.056456519844282	NA	NA
AC006013.1	0	NA	NA	NA	NA	NA	NA
AC006015.1	0	NA	NA	NA	NA	NA	NA
AC006017.1	3.83038743703065	0.371784379722167	0.450663739010028	0.824970698860452	0.409388226122566	0.781250002492183	0.609777921277469
AC006019.1	8.55925832372885	0.0313326806428992	0.380539129422956	0.0823376053085832	0.934378251216443	0.984580397941313	0.768480494684163
AC006019.2	0.164005846244445	-1.04685198820118	2.03927553937655	-0.513345042387568	0.607709981616924	NA	NA
AC006019.3	0.0532140124200217	-0.205349361553328	2.99892337471758	-0.0684743609271667	0.945408029177365	NA	NA
AC006020.1	6.23369083743564	-0.40673222518664	0.39620939753981	-1.02655875330613	0.30462828460144	0.710682514637626	0.554698886504402
AC006022.1	0	NA	NA	NA	NA	NA	NA
AC006023.1	0.487625317512954	0.763680893308797	1.05754665854697	0.72212501182507	0.470217621806627	NA	NA
AC006023.2	0.735065360034933	-0.67895127148378	0.817374650420445	-0.830648798729613	0.406172058790289	NA	NA
AC006026.1	0.423496604326953	-1.19393997603141	1.32218283549606	-0.903006712822335	0.36652233222931	NA	NA
AC006026.2	0.125093218582168	0.374780993024874	2.99892337471758	0.1249718469583	0.900545838448803	NA	NA
AC006026.3	0.190944501955339	0.400871425476166	1.55393979803214	0.257971014053322	0.796429277688244	NA	NA
AC006027.1	92.8535871852223	-0.0123810539348759	0.386685085970565	-0.0320184418382725	0.974457343976808	0.994063619254105	0.775882298153835
AC006028.1	0.0394305794119486	0.254557487541982	2.99892337471758	0.084882958226952	0.932354440249395	NA	NA
AC006030.1	19.9795330687407	-0.0850801266470645	0.379752534272864	-0.224040971339329	0.822725422915575	0.956477970005909	0.746546107439829
AC006033.1	0.510837077814537	-0.289560403194014	0.915247969710476	-0.316373718136312	0.75171886313682	NA	NA
AC006033.2	8.57560989668701	0.102808616564426	0.372864024884723	0.275726832579814	0.782757884802155	0.945497404863772	0.737975603548034
AC006037.1	0	NA	NA	NA	NA	NA	NA
AC006037.2	0.119096368735817	-0.255019218395317	2.87609808284157	-0.08866847063274	0.929345390598829	NA	NA
AC006041.1	0.0744734018116001	0.495004498507765	2.99892337471758	0.165060735689648	0.868896177419799	NA	NA
AC006042.1	41.9638161286025	0.143494808208212	0.307833033293087	0.466144931468713	0.64111176365508	0.895950001389211	0.699303075421269
AC006042.2	2.11442829281207	0.392100885385097	0.466910884966426	0.839776706883353	0.401033595948531	NA	NA
AC006042.3	14.4159851048163	0.606044496480354	0.274249991851677	2.20982503003363	0.0271173078851211	0.258469048453214	0.201739159779322
AC006042.4	3.72797341557677	-0.12587518646694	0.381496223164679	-0.329951330639004	0.741436737049018	0.93317991447849	0.728361608465112
AC006043.1	2.03783430798642	0.0157091932622587	0.499677803617657	0.0314386453601191	0.974919721832073	NA	NA
AC006055.1	0.0231218482752143	-0.1556159317337	2.99892337471758	-0.051890599488343	0.958615864707454	NA	NA
AC006058.1	84.1065391794119	-0.564045051739546	0.284253890199021	-1.98430020199417	0.0472223836885027	0.329543743983504	0.257214078125095
AC006058.2	0.946678172456738	-1.31991863575612	0.819472251408657	-1.61069350851991	0.107246541279111	NA	NA
AC006058.3	2.86354930037705	-0.406282115374089	0.446040244125619	-0.910864256588621	0.36236690077054	0.754151448043357	0.58862707308711
AC006058.4	15.0988533280074	-0.808286566748149	0.46337530990847	-1.74434534914648	0.0810988884489481	0.418322088247047	0.326506972904984
AC006059.1	7.25617878499538	-0.318761522952787	0.27492161960194	-1.15946328053182	0.246267395585967	0.655561600094809	0.51167614527994
AC006059.2	10.9612342967822	-0.606471837681106	0.693685110697882	-0.874275414490251	0.3819682848973	0.765154279625954	0.597214956286085
AC006059.3	0	NA	NA	NA	NA	NA	NA
AC006063.1	0.0622344898906033	-0.325342340043599	2.99892337471758	-0.108486379740942	0.913609884138842	NA	NA
AC006063.2	0.127436031806338	-0.54198514248102	2.41885457181856	-0.224066857427291	0.822705280773335	NA	NA
AC006064.1	9.10900385299061	0.195587134846549	0.273812995239291	0.714309175412296	0.475036019783923	0.818480252430894	0.638836717237593
AC006064.2	21.4555456279911	-0.108748577598456	0.183831538727845	-0.591566487181799	0.554140920744799	0.860296203957876	0.671474725451382
AC006064.3	2.60590829094275	-0.00232549614923911	0.549791045159057	-0.00422978178658099	0.996625132480248	0.999138696165151	0.7798434755481
AC006064.4	504.641984547002	-0.210329681928947	0.167676682409252	-1.25437645179305	0.209705207541342	0.618745833695723	0.482940860245113
AC006064.5	0.632878889711561	-0.259274190957825	1.00853783703416	-0.257079289876006	0.797117564673698	NA	NA
AC006064.6	127.291534376273	0.344634508213817	1.09884170423235	0.313634354144373	0.753798764285775	0.936866137456869	0.731238763508889
AC006065.1	0.481517761214837	-1.45183601949801	0.953973122870136	-1.52188356746362	0.128038257299756	NA	NA
AC006065.2	0	NA	NA	NA	NA	NA	NA
AC006065.3	0	NA	NA	NA	NA	NA	NA
AC006065.4	0.0958559753501074	-0.0555631454666009	2.99892337471758	-0.0185276976180939	0.985217881851498	NA	NA
AC006065.5	0.0882852074680871	-0.0807227909511576	2.61309068956027	-0.0308916913116175	0.97535591613524	NA	NA
AC006065.6	0.158598828408979	-0.0106340197876017	2.03226074535674	-0.00523260600879983	0.995825003504839	NA	NA
AC006076.1	0	NA	NA	NA	NA	NA	NA
AC006077.1	0.118281471609201	0.448760905958854	2.47863316913155	0.18105176334588	0.85632694605311	NA	NA
AC006077.2	35.0051521549757	-0.275077222681093	0.193356861718155	-1.42264008753958	0.154840516772198	0.54763464069118	0.427437455046335
AC006111.1	0.679675725628318	-1.54670688108958	1.71323729728078	-0.902797810638656	0.366633213336584	NA	NA
AC006111.2	14.5673531662779	-0.395334690656265	0.301562749408134	-1.31095333038372	0.189873531445081	0.597107464595072	0.466051772644552
AC006111.3	3.11727858448826	-0.0952323187805182	0.444829538311831	-0.214087218987151	0.830479042513755	0.959268408378033	0.74872408850169
AC006115.1	1.59827609335412	-0.113836099099717	0.582125969019947	-0.195552346326979	0.844960562144971	NA	NA
AC006115.2	0	NA	NA	NA	NA	NA	NA
AC006115.3	0.0782559762477746	-0.495068748353498	2.99892337471758	-0.165082159993541	0.868879314614451	NA	NA
AC006116.1	3.10561560711619	-0.35135634479657	0.406180256738367	-0.865025660326196	0.387024704903587	0.767559424816024	0.599092209956092
AC006116.10	9.18321233395206	-0.244822441867171	0.375069437188003	-0.652738980021063	0.513924568118268	0.838583183177219	0.654527371039801
AC006116.2	0.903917787500913	-0.0810620324514469	0.746660098903583	-0.108566176993361	0.913546588986523	NA	NA
AC006116.3	0.104229924267323	-0.373698421620509	2.95763314923298	-0.126350498106035	0.899454484809948	NA	NA
AC006116.4	0.60483326442196	-0.904434375672568	0.92974699222473	-0.972774726066505	0.330665276566719	NA	NA
AC006116.5	0.627321551851247	0.114352616722493	0.869594368630112	0.131501100797875	0.895378915826222	NA	NA
AC006116.6	3.54524490665161	-0.050518534216783	0.431167354867557	-0.117166881134359	0.906727811139181	0.978211777054582	0.763509685860704
AC006116.7	16.9073230142693	-0.638962151910117	0.865794945673755	-0.738006331756628	0.46051060148228	0.80921483034339	0.631604909490709
AC006116.8	3.49105032933726	0.428856121531885	0.418969303719032	1.02359795270224	0.306025212625358	0.712720045221219	0.556289211188996
AC006116.9	0.354137191409238	0.0732618142866542	1.20312168602592	0.0608931042782946	0.951444341245152	NA	NA
AC006122.1	0.945701793255527	0.554868966251394	0.758417859894094	0.731613791807166	0.464404327826319	NA	NA
AC006128.1	391.913098662805	-0.0549714971833255	0.348931362737729	-0.15754243686213	0.874817365661108	0.969465083892407	0.756682754203144
AC006130.1	0.174069374787416	0.569138280381797	2.29503267684303	0.24798700520669	0.804144461168968	NA	NA
AC006130.2	0.172133723816668	-0.295390449769204	1.76221514499984	-0.167624509758274	0.866878688023252	NA	NA
AC006133.1	0.0294970114647819	-0.1556159317337	2.99892337471758	-0.0518905994883429	0.958615864707454	NA	NA
AC006141.1	79.8198328533413	-0.239307644256327	0.355046768739225	-0.674017243153941	0.500300351184259	0.829322333929602	0.647299132466411
AC006144.1	1.20552556874985	-0.561117139844002	0.681032521559598	-0.823921210926926	0.409984327475714	NA	NA
AC006145.1	3.62270320292925	-0.315253671174979	0.348123071201672	-0.905581092591099	0.365157620110539	0.755929660054603	0.590014995545157
AC006146.1	2.52570971526283	-1.18307713623138	0.704660891667843	-1.67893117132013	0.0931654586649879	0.443800977035025	0.346393646558785
AC006148.1	1.98350690369196	0.772358094240407	0.699600053556751	1.10399947843594	0.269593363937997	NA	NA
AC006148.2	0.21120229466604	0.350169719860199	1.74033861729192	0.201207808860259	0.840536085771978	NA	NA
AC006150.1	0	NA	NA	NA	NA	NA	NA
AC006153.1	0.0862488980970823	-0.201456283072396	2.99892337471758	-0.0671762022233622	0.946441430195204	NA	NA
AC006157.1	0.504946682787331	-0.282648628775145	1.88442565001881	-0.149991923943682	0.88077098693796	NA	NA
AC006158.1	0	NA	NA	NA	NA	NA	NA
AC006159.1	0.316378589289535	0.755884858167758	1.87474050955623	0.403194391071585	0.686805225591833	NA	NA
AC006159.2	0.470560018953983	-0.114680027716735	1.05415894330208	-0.108788175109067	0.913370503045865	NA	NA
AC006160.1	3.29974430907688	0.776135301947758	0.450269877932929	1.72371135619995	0.0847599638980134	0.425012897872461	0.331729255109186
AC006160.2	0	NA	NA	NA	NA	NA	NA
AC006195.1	0.389345723415184	0.233306611210539	1.16612031565212	0.200070788647626	0.841425218746802	NA	NA
AC006197.1	0	NA	NA	NA	NA	NA	NA
AC006199.1	0	NA	NA	NA	NA	NA	NA
AC006205.1	0.0270485029180231	0.134333982059091	2.99892337471758	0.0447940694956041	0.964271452206727	NA	NA
AC006205.2	0.019925434730796	-0.1556159317337	2.99892337471758	-0.051890599488343	0.958615864707454	NA	NA
AC006206.1	2.94366454188204	-0.402812060816302	0.628414539269777	-0.640997360252634	0.521524398028442	0.842017524190438	0.657207928245969
AC006206.2	6.61575680246296	-0.475788032590372	0.407424236625142	-1.16779511334798	0.242889419715159	0.652416164927843	0.509221083633211
AC006207.1	13.4257369448765	0.132873937076515	0.345567000089978	0.384509912815512	0.700600550199169	0.919116028116211	0.717384523839555
AC006210.1	0	NA	NA	NA	NA	NA	NA
AC006210.2	0.023756571519916	0.134333982059091	2.99892337471758	0.0447940694956042	0.964271452206727	NA	NA
AC006213.1	25.1554681923099	0.115729283359243	0.212343211523268	0.54501051636662	0.585746284812952	0.873329716105266	0.681647586787482
AC006213.2	47.3903909753581	-0.300959043798955	0.268999349525086	-1.11880955968962	0.263221392502924	0.670705288048477	0.523496032040138
AC006213.3	2.28388794113035	0.229846371697003	0.415983793720239	0.55253684197991	0.580580600011381	0.871391765369934	0.680134985741518
AC006213.4	7.17904680927897	-0.111893861673788	0.244218293466292	-0.458171499299384	0.646829234183661	0.897821183354506	0.700763562391496
AC006213.5	1.91214737583961	-0.727706858043549	0.506346574348592	-1.43717148472809	0.150669273277617	NA	NA
AC006213.6	99.6748042242827	-0.314161494442609	0.189247880072629	-1.66005291220193	0.0969038085084375	0.452604217897553	0.353264714586347
AC006236.1	0.117996620770546	0.0373172601826904	2.88245630631137	0.0129463402796362	0.989670603520561	NA	NA
AC006237.1	0.471367481446223	0.637441848694466	1.12563132996834	0.566297180722925	0.571191776621735	NA	NA
AC006238.1	4.3371103166083	-0.495718543278124	0.342146301535359	-1.44884963260927	0.147379579597501	0.536154040367478	0.418476665826401
AC006238.2	19.4535761279811	-0.307912914884907	0.29814161538253	-1.03277402079492	0.301709664101209	0.708326954731632	0.552860334928928
AC006249.1	0.0419622712615322	-0.0427002847725394	2.99892337471758	-0.0142385381142193	0.988639674129335	NA	NA
AC006252.1	8.90590208866023	0.280513908632287	0.239587980944768	1.17081794974078	0.241671961203949	0.651632940596723	0.50860976471737
AC006254.1	210.969747002846	-0.144356696822774	0.348878397607959	-0.413773675333692	0.679039864690549	0.910752896184761	0.710856967758581
AC006254.2	0.529957447611293	-0.302090614410748	0.938718684233265	-0.321811656127301	0.74759538336198	NA	NA
AC006254.3	0.596984733142324	0.385909998538666	0.865979929692399	0.445633882849621	0.65586173121624	NA	NA
AC006262.1	31.5628595008309	-0.476737342633922	0.33002788309346	-1.4445365590486	0.148588103634386	0.538434109900449	0.420256295977759
AC006262.2	0.0808338622624025	-0.288341925962697	2.99892337471758	-0.0961484806159315	0.92340264766926	NA	NA
AC006262.3	0.0467533345124311	-0.0328730828894408	2.99892337471758	-0.0109616281518152	0.991254061284807	NA	NA
AC006262.4	0.0738858689703019	0.376161865292562	2.99892337471758	0.125432302960387	0.900181315989527	NA	NA
AC006270.1	0.182793707372295	-0.188766331638704	1.76508535147029	-0.106944591365774	0.914832937224399	NA	NA
AC006270.2	0.732482882726069	-1.90693690123613	0.816592152838646	-2.33523784744589	0.0195309989999178	NA	NA
AC006270.3	0.0471467030838984	0.254557487541982	2.99892337471758	0.084882958226952	0.932354440249395	NA	NA
AC006272.1	0.490471389722361	-0.450840992524286	1.03516474245223	-0.435525838579351	0.663180788102108	NA	NA
AC006272.2	0.341005795702746	0.558152499665702	1.25806112147773	0.443660876357176	0.65728778550056	NA	NA
AC006273.1	19.401853395903	-0.403334018452344	0.260542408229655	-1.54805515613729	0.121609017536102	0.494409093517269	0.385894077880217
AC006277.1	26.9286791718422	-0.227312402307896	0.198002717547387	-1.14802667924744	0.250957550271421	0.660007162778478	0.515145976913231
AC006288.1	0.0471467030838984	0.254557487541982	2.99892337471758	0.084882958226952	0.932354440249395	NA	NA
AC006296.1	0.0501947918529995	-0.0345233473499207	2.99892337471758	-0.0115119137891184	0.990815024594674	NA	NA
AC006296.2	0	NA	NA	NA	NA	NA	NA
AC006299.1	3.41919210718671	-0.432244711709141	0.389666137539913	-1.10926937207847	0.267313993656751	0.676142749295129	0.527740056111093
AC006305.1	6.56433166026564	-0.539481117380438	0.390948475618373	-1.37992894467008	0.167608523595282	0.567373434016088	0.442843893860788
AC006305.2	0.0186793312771637	-0.1556159317337	2.99892337471758	-0.0518905994883429	0.958615864707454	NA	NA
AC006305.3	0.0217523495578899	-0.1556159317337	2.99892337471758	-0.0518905994883429	0.958615864707454	NA	NA
AC006326.1	0.0764923804068462	0.205097852282912	2.99892337471758	0.0683904944060888	0.94547478847972	NA	NA
AC006328.1	0	NA	NA	NA	NA	NA	NA
AC006329.1	15.6322778045474	-0.347689438619199	0.200778758112459	-1.73170429923893	0.0833262247872009	0.422799203962606	0.330001432176208
AC006329.2	11.3216757309447	0.377179254435214	0.395114712893084	0.954606958757512	0.339776496773667	0.740063379704962	0.577631114048649
AC006330.1	27.9057769779668	-0.0888762223198581	0.209357295617486	-0.424519346496732	0.67118709910572	0.907456223465787	0.708283862822523
AC006333.1	0.113005482353122	0.357485660707443	2.48384964134247	0.143924034191631	0.885560456732021	NA	NA
AC006333.2	137.152608026285	0.00191019879757633	0.114455164524672	0.0166894941395552	0.986684328457424	0.996846164027743	0.778054118137859
AC006335.1	0	NA	NA	NA	NA	NA	NA
AC006335.2	0	NA	NA	NA	NA	NA	NA
AC006335.3	0	NA	NA	NA	NA	NA	NA
AC006338.1	0	NA	NA	NA	NA	NA	NA
AC006338.2	0	NA	NA	NA	NA	NA	NA
AC006349.1	0.494491786312854	-0.519318069678747	0.965401464384264	-0.537929647755371	0.590625619281904	NA	NA
AC006355.1	0.105001630487848	0.0352733566351818	2.99892337471758	0.0117620066362995	0.990615492884295	NA	NA
AC006355.2	0	NA	NA	NA	NA	NA	NA
AC006357.1	0.308598410993518	-0.011211833985743	1.18597486246907	-0.00945368602703875	0.992457162229824	NA	NA
AC006362.1	0	NA	NA	NA	NA	NA	NA
AC006363.1	0	NA	NA	NA	NA	NA	NA
AC006366.1	0	NA	NA	NA	NA	NA	NA
AC006369.1	4.79465715480521	0.608703574673791	0.368821120430539	1.65040324687271	0.0988604874794232	0.456169641276166	0.356047583641514
AC006369.2	0.0257698631847125	0.134333982059091	2.99892337471758	0.0447940694956042	0.964271452206727	NA	NA
AC006372.1	0	NA	NA	NA	NA	NA	NA
AC006372.2	2.68579503576797	-0.794251552424745	0.578598292066308	-1.37271672473883	0.169840427773994	0.570126423069366	0.444992645139959
AC006372.3	0.697851487371446	0.0705231806989107	0.867654763931127	0.0812802322197688	0.935219094371666	NA	NA
AC006372.4	0.341230433715721	1.00040658086297	1.29842365436872	0.770477784733023	0.441016527931746	NA	NA
AC006378.1	3.80251720990531	-0.312649096790391	0.44793041590106	-0.697985860507962	0.48518603668616	0.823568679296211	0.642808314481251
AC006378.2	24.8639367748265	-0.203339555063059	0.266309380970078	-0.763546347193476	0.445137632792055	0.8000629987006	0.624461760873468
AC006380.1	0	NA	NA	NA	NA	NA	NA
AC006386.1	0	NA	NA	NA	NA	NA	NA
AC006387.1	4.98694981412124	0.147091747604828	0.458066761933618	0.321114212661743	0.748123840064923	0.935189506500723	0.729930126662903
AC006390.1	0	NA	NA	NA	NA	NA	NA
AC006427.1	0.2492653135582	0.46647446616852	1.54831315928639	0.301279145869636	0.763201641776041	NA	NA
AC006435.1	41.734250120676	0.199174140006688	0.342010054982743	0.582363404540074	0.560321925920449	0.863238780142544	0.673771452470088
AC006435.2	115.834030910436	-0.241741730280419	0.273178298852063	-0.884922892104737	0.376198220371133	0.761044797963553	0.594007441178715
AC006435.3	0.188165294480725	-0.0138468290374038	2.25825373556011	-0.00613165332989888	0.995107679132136	NA	NA
AC006435.5	0	NA	NA	NA	NA	NA	NA
AC006441.1	7.95053092608636	0.214998323192319	0.333046773212323	0.645549936180448	0.518570868638421	0.841188621009721	0.656560956269181
AC006441.2	0.0759305418318317	0.083886044056203	2.99892337471758	0.0279720531586116	0.977684440770645	NA	NA
AC006441.3	13.2476941247579	-0.0686565197336585	0.338678202763744	-0.202719038820316	0.839354641314761	0.96099055837487	0.750068253675257
AC006441.4	1.86446044639684	-0.595371023715	0.570895527206842	-1.04287211116876	0.297007527738218	NA	NA
AC006441.5	0.0542527011234926	-0.0344570909708571	2.99892337471758	-0.0114898204006636	0.99083265140243	NA	NA
AC006445.1	1.84973224697717	-1.73600264971536	0.847523387822277	-2.04832418156158	0.0405282450885124	NA	NA
AC006445.2	0.815735249587897	1.12082185704792	0.9462050824827	1.18454432109692	0.236197662616432	NA	NA
AC006449.1	0.292824396473238	-0.147729545482945	1.26688635851733	-0.116608363875539	0.907170409532058	NA	NA
AC006449.2	9.65436705010081	-0.706314053229352	0.415429527365257	-1.7002018554361	0.0890929633960903	0.434495381069839	0.339130482468164
AC006449.3	1.30007400003934	-0.817068652228354	0.992814413979869	-0.822982262065467	0.410518080521782	NA	NA
AC006449.5	29.8177877355158	-0.175835699160529	0.160197564483182	-1.09761780541294	0.2723714145581	0.680940995063925	0.53148516244241
AC006449.6	135.827200066495	-0.0122462198609995	0.153346355102777	-0.0798598692012715	0.936348707582775	0.985180357906332	0.768948772878277
AC006449.7	92.5822881117582	-0.0789071764116861	0.235860024800378	-0.334550869645969	0.737963911475247	0.932085436989547	0.727507351561478
AC006450.1	0	NA	NA	NA	NA	NA	NA
AC006450.2	0.0662582752156276	0.374780993024874	2.99892337471758	0.1249718469583	0.900545838448803	NA	NA
AC006450.3	0.0235733515419492	0.134333982059091	2.99892337471758	0.0447940694956041	0.964271452206727	NA	NA
AC006452.1	8.65385246869109	0.37154823170439	0.392344889329482	0.946993937755545	0.343641868057015	0.742244462032066	0.579333483128091
AC006453.1	0	NA	NA	NA	NA	NA	NA
AC006453.2	336.415262116961	-0.748124664535524	0.269061752771642	-2.78049427995242	0.00542762158862463	0.120885120435154	0.0943527388379907
AC006453.3	0	NA	NA	NA	NA	NA	NA
AC006453.4	1.60748188361043	-0.913401910880374	0.715877464207761	-1.27591935288982	0.201984029099805	NA	NA
AC006453.5	0	NA	NA	NA	NA	NA	NA
AC006455.1	0	NA	NA	NA	NA	NA	NA
AC006455.2	0.10307945273885	0.495004498507766	2.99892337471758	0.165060735689648	0.868896177419798	NA	NA
AC006455.3	0	NA	NA	NA	NA	NA	NA
AC006455.4	0.124782336432786	0.0352762883778229	2.84975049816738	0.012378728734501	0.990123455696315	NA	NA
AC006455.5	0.10307945273885	0.495004498507766	2.99892337471758	0.165060735689648	0.868896177419798	NA	NA
AC006455.6	0	NA	NA	NA	NA	NA	NA
AC006455.7	0	NA	NA	NA	NA	NA	NA
AC006455.8	0	NA	NA	NA	NA	NA	NA
AC006457.1	0.0248923892980735	0.134333982059091	2.99892337471758	0.0447940694956041	0.964271452206727	NA	NA
AC006458.1	0	NA	NA	NA	NA	NA	NA
AC006460.1	0.442907779203182	1.08074236904862	1.17540954213454	0.919460264960925	0.357854879997694	NA	NA
AC006460.2	50.5522127231898	-0.346199059315009	0.254852282992211	-1.35843028459584	0.174327190067874	0.576338428523453	0.449841213153622
AC006461.1	0.0270485029180231	0.134333982059091	2.99892337471758	0.0447940694956041	0.964271452206727	NA	NA
AC006463.1	0	NA	NA	NA	NA	NA	NA
AC006466.1	0.119081260663766	0.0356076779403794	2.12456891509952	0.0167599543075831	0.986628117239364	NA	NA
AC006480.1	1.52216059650266	0.14333833896138	0.623560337293878	0.229870840700738	0.81819213536611	NA	NA
AC006480.2	136.801529083568	-0.28237101094264	0.319467697569093	-0.883879694539602	0.37676115959443	0.76139329499315	0.594279448594524
AC006482.1	0	NA	NA	NA	NA	NA	NA
AC006483.1	0.0707646184280472	0.374780993024874	2.99892337471758	0.1249718469583	0.900545838448803	NA	NA
AC006483.2	1.26409881493294	-0.622583514266079	0.757180683316482	-0.822239034861716	0.410940866585173	NA	NA
AC006484.1	0	NA	NA	NA	NA	NA	NA
AC006486.1	14.0709995072466	-0.703249005339135	0.910174574397281	-0.772652879042274	0.439727840686258	0.797347071574783	0.622341937011914
AC006486.2	14.3775351106938	0.0247931236462914	0.22100615027361	0.112182957875141	0.910678341511387	0.979522969151834	0.764533091926506
AC006487.1	7.87617342379035	-0.906239368600051	0.438177586558377	-2.0682011047576	0.0386211164299649	0.305039846762451	0.238088400732474
AC006487.2	0.22107344658336	-0.34580558128476	1.94038771028233	-0.178214683309061	0.858554378699396	NA	NA
AC006499.1	0	NA	NA	NA	NA	NA	NA
AC006499.2	0.126391620927888	-0.664795156663398	2.99892337471758	-0.22167794024614	0.824564604008208	NA	NA
AC006499.3	0	NA	NA	NA	NA	NA	NA
AC006499.4	0	NA	NA	NA	NA	NA	NA
AC006499.5	0	NA	NA	NA	NA	NA	NA
AC006499.6	0	NA	NA	NA	NA	NA	NA
AC006499.7	0	NA	NA	NA	NA	NA	NA
AC006499.8	0	NA	NA	NA	NA	NA	NA
AC006504.1	53.9344988957297	-0.0578534339032883	0.216749801976733	-0.266913433717916	0.789535813159425	0.94803521731579	0.739956406103742
AC006504.2	0.01792600242064	0.134333982059091	2.99892337471758	0.0447940694956041	0.964271452206727	NA	NA
AC006504.3	2.42021703112341	-0.246659941812623	0.419196213488898	-0.588411664694475	0.556256010084562	0.861377052455483	0.672318344712802
AC006504.4	0.019925434730796	-0.1556159317337	2.99892337471758	-0.051890599488343	0.958615864707454	NA	NA
AC006504.5	184.140584755672	-0.081776868909906	0.0926705640095768	-0.882447083212475	0.377535083846808	0.76192886576808	0.594697470012498
AC006504.6	0.0206704649428636	0.134333982059091	2.99892337471758	0.0447940694956041	0.964271452206727	NA	NA
AC006504.7	0.996794838237674	-0.337953054903622	0.762070733511838	-0.443466780762251	0.657428141915168	NA	NA
AC006504.8	13.2151412037127	-0.465954508451695	0.205400339627613	-2.26851868549226	0.0232976114457678	0.242636099691289	0.189381294111557
AC006509.1	2.96696438205224	0.34985650560893	0.386293454059754	0.905675470117627	0.365107649735347	0.755929660054603	0.590014995545157
AC006509.2	0.0713888687584865	0.374780993024874	2.99892337471758	0.1249718469583	0.900545838448803	NA	NA
AC006511.1	0	NA	NA	NA	NA	NA	NA
AC006511.2	0.115723867391718	-0.54929290858677	2.47084059720604	-0.222310135752139	0.82407246232634	NA	NA
AC006511.3	13.4175107458524	0.132316935318901	0.22939395279088	0.576810912881926	0.564067196747937	0.865321003296712	0.675396660409331
AC006511.4	0	NA	NA	NA	NA	NA	NA
AC006511.5	6.13110877387725	0.200097654228783	0.509870251308168	0.392448184053482	0.694727089860081	0.9170292065897	0.715755726798334
AC006512.1	0.578186613127637	0.0441693568541275	1.06715288589413	0.0413899052684654	0.966985060331227	NA	NA
AC006512.2	0.0629007009163769	-0.495068748353498	2.99892337471758	-0.165082159993541	0.868879314614451	NA	NA
AC006517.1	0.0694395644900428	0.0845576266364062	2.99892337471758	0.0281959943856082	0.977505831972846	NA	NA
AC006518.1	1.75738776423381	-0.351440137216189	0.514671327442975	-0.682843823770478	0.494705534402828	NA	NA
AC006518.2	2.38441774967667	0.119145014901134	0.463854762786733	0.256858448936339	0.797288047549741	0.949308862039616	0.740950505853711
AC006518.7	13.4942880133483	-0.436564048990979	0.41664391418736	-1.04781093429019	0.294725723733321	0.701774381648879	0.547745948521665
AC006529.1	0.527165253371946	0.538069031210845	0.995118035392768	0.540708752201916	0.588708344959465	NA	NA
AC006530.1	0.0670432633774173	0.374780993024874	2.99892337471758	0.1249718469583	0.900545838448803	NA	NA
AC006538.1	14.429475607283	-0.203065253891157	0.210622215791008	-0.964120774860001	0.334985378226695	0.736364254840662	0.574743888879877
AC006538.2	4.39132851697073	-0.522325715967444	1.45560721448881	-0.358836993090116	0.719717036697287	0.925292606570324	0.722205440522233
AC006538.3	8.75989469107863	-0.141930114945877	0.408580495810983	-0.347373691111129	0.728310595653038	0.928291509189219	0.724546131209247
AC006539.1	0.0430771423809023	0.254557487541982	2.99892337471758	0.084882958226952	0.932354440249395	NA	NA
AC006539.2	0.435665926535745	-0.12051261861736	1.05354065094834	-0.114388199932181	0.908930067686352	NA	NA
AC006539.3	0.0451283338689697	-0.0242184321690549	2.99892337471758	-0.0080757088938078	0.99355658659293	NA	NA
AC006547.1	61.8926688190297	-0.128774525824676	0.193875749888404	-0.664211619549117	0.506554877623849	0.832832817349207	0.650039120018996
AC006547.2	11.7833922450269	-0.746510448102005	0.697679257472351	-1.06999088779931	0.284623410314468	0.691983720666488	0.540104183551771
AC006547.3	10.2412485239396	-0.223928627196212	0.322868650951616	-0.693559521917689	0.487958485966586	0.824785057592845	0.643757716883609
AC006548.1	0.937539188447944	0.631577090132486	0.808445678248201	0.78122390548371	0.434670816027171	NA	NA
AC006548.2	0.0416760432900125	0.254557487541982	2.99892337471758	0.0848829582269519	0.932354440249395	NA	NA
AC006548.3	0.0196792858618231	-0.1556159317337	2.99892337471758	-0.0518905994883429	0.958615864707454	NA	NA
AC006557.1	4.82837928014595	-0.233202320500161	0.381685475070323	-0.610980337821854	0.541212597248929	0.853005240072595	0.665784013402879
AC006557.2	0.498365319216	0.282113309109544	1.33679286187424	0.211037414363515	0.832858076313634	NA	NA
AC006557.3	0.0270485029180231	0.134333982059091	2.99892337471758	0.0447940694956041	0.964271452206727	NA	NA
AC006557.4	0	NA	NA	NA	NA	NA	NA
AC006557.5	1.50640410324933	-1.14032981704066	0.593207603521542	-1.92231153186703	0.0545665698177814	NA	NA
AC006557.6	414.179831718404	-0.0921089486998699	0.194180849920039	-0.474346202201705	0.635253049642739	0.893417263793358	0.69732623387066
AC006566.1	0.619023333912704	-0.551956174131158	0.822413327422039	-0.671142059262751	0.502130035413197	NA	NA
AC006581.1	0.031597905231972	-0.1556159317337	2.99892337471758	-0.0518905994883429	0.958615864707454	NA	NA
AC006581.2	2.27693759496162	-0.419877615321593	0.497098318243716	-0.844657082737779	0.398302328014204	0.774667896565975	0.604640484021138
AC006600.1	0	NA	NA	NA	NA	NA	NA
AC006600.2	2.48666204740467	-0.476757272230652	0.538941668606938	-0.884617575521632	0.376362924166142	0.761044797963553	0.594007441178715
AC006840.1	0	NA	NA	NA	NA	NA	NA
AC006924.1	0	NA	NA	NA	NA	NA	NA
AC006927.1	0.0955272014092446	0.495004498507766	2.99892337471758	0.165060735689648	0.868896177419798	NA	NA
AC006927.2	0	NA	NA	NA	NA	NA	NA
AC006927.3	0	NA	NA	NA	NA	NA	NA
AC006927.4	0	NA	NA	NA	NA	NA	NA
AC006927.5	0.01792600242064	0.134333982059091	2.99892337471758	0.0447940694956041	0.964271452206727	NA	NA
AC006942.1	59.5567439658997	-0.159270960354047	0.177472249598867	-0.897441491354508	0.369483380840633	0.757198487560016	0.591005335380347
AC006946.1	0.553388786176894	0.28263123590237	0.958838587615945	0.294764144406311	0.768174058680471	NA	NA
AC006946.2	50.7289047729903	-0.57158150838745	0.228823111232625	-2.49791861192889	0.0124924871586937	0.179776034266867	0.140318023834955
AC006946.3	15.7081397321534	-0.554071758015806	0.353867566743131	-1.56576021678189	0.117404763054787	0.487119598641569	0.380204512416808
AC006947.1	0.776427959899249	0.0859185251254359	0.949128632917341	0.0905235835751238	0.92787115390422	NA	NA
AC006960.1	0.0223649959963577	0.134333982059091	2.99892337471758	0.0447940694956042	0.964271452206727	NA	NA
AC006960.2	0.0465346424371883	-0.0335134155652178	2.99892337471758	-0.0111751490043902	0.991083706728773	NA	NA
AC006960.3	11.6619576323778	0.578602366567979	0.244824544091684	2.36333480662502	0.0181112990888327	0.214064978393467	0.167081084322147
AC006963.1	0.503615764127467	-0.251384725767782	0.940862651133776	-0.267185359589791	0.789326447884444	NA	NA
AC006965.1	0.3222984795369	-0.17230065768742	1.28800036426441	-0.133773764719253	0.893581473420573	NA	NA
AC006967.1	0	NA	NA	NA	NA	NA	NA
AC006967.2	0	NA	NA	NA	NA	NA	NA
AC006967.3	1.06305945201342	0.349802899136817	0.795688477803151	0.43962292894149	0.660210231138118	NA	NA
AC006970.1	0.0622934762072145	-0.325342340043599	2.99892337471758	-0.108486379740942	0.913609884138842	NA	NA
AC006970.2	1.16185135442902	0.119852332654028	0.658373053785389	0.182043192632086	0.855548829371131	NA	NA
AC006970.3	0	NA	NA	NA	NA	NA	NA
AC006971.1	0.080223027575175	-0.0868302575833201	2.99892337471758	-0.028953809995728	0.976901429417339	NA	NA
AC006972.1	0.146287396864212	-0.253399700782946	2.34770138428705	-0.107935235068193	0.914047066838212	NA	NA
AC006974.1	0.0235733515419492	0.134333982059091	2.99892337471758	0.0447940694956041	0.964271452206727	NA	NA
AC006974.2	0.0692531966613807	0.0822911770190281	2.99892337471758	0.0274402399583743	0.978108603475975	NA	NA
AC006978.1	155.272487749905	0.0517588712072292	0.109503409248473	0.472669038913518	0.636449318790795	0.893732290089879	0.697572116852583
AC006978.2	2.35486969546537	0.72284678981399	0.545485650429836	1.32514354730394	0.185123544986693	0.592369977223004	0.462354089198021
AC006986.1	0	NA	NA	NA	NA	NA	NA
AC006987.1	3.84958941822414	0.685996082801892	0.416560270359183	1.64681111381646	0.0995968762679608	0.456811560206894	0.356548611468662
AC006987.2	1.62202208440349	0.391044768843831	0.632125465612573	0.61861891367544	0.536167438981719	NA	NA
AC006987.3	0.150437099557048	-0.00622555010272182	2.06081275226443	-0.00302091982684073	0.997589658376853	NA	NA
AC006987.4	0	NA	NA	NA	NA	NA	NA
AC006989.1	0	NA	NA	NA	NA	NA	NA
AC006994.1	1.69650489431383	-0.713252026998325	0.522202268957734	-1.36585394089135	0.171984811858598	NA	NA
AC006994.2	13.1480163557334	-0.0639460516992652	0.312033244488808	-0.204933457664184	0.837624114502541	0.960336960946695	0.74955811059707
AC007000.1	20.7763995627403	-0.0679682921960747	0.225215808913748	-0.301791834791246	0.762810755727305	0.939489601229872	0.733286418268499
AC007000.2	9.40941558347621	-0.0383076962930752	0.263770027141568	-0.145231422645739	0.88452815725196	0.972246728726821	0.75885387177044
AC007000.3	3.29722850417725	-0.459513351256054	0.566564438089097	-0.811052230538676	0.417335676842047	0.786071745256473	0.613541367383534
AC007001.1	0.240914876609507	-0.362441384135505	1.5086858920109	-0.2402364773574	0.810146936702629	NA	NA
AC007003.1	0.0221027279553495	0.134333982059091	2.99892337471758	0.0447940694956041	0.964271452206727	NA	NA
AC007009.1	384.864485726011	0.00641122663554603	0.302557023537943	0.0211901431359171	0.983093977156616	0.995737452567955	0.777188751395984
AC007012.1	0	NA	NA	NA	NA	NA	NA
AC007012.2	0.240477540772915	0.765804445157292	1.55368952225164	0.492894129869313	0.622087395234065	NA	NA
AC007014.1	0.168162383955579	0.565778793304989	1.76982050364879	0.319681454779475	0.749209819582173	NA	NA
AC007014.2	0.447056065760506	0.847139961972712	1.01955999362523	0.830887801864955	0.406037015238446	NA	NA
AC007016.1	0.582908961873905	-0.889440227927532	0.87751883650826	-1.01358533962269	0.310780656018705	NA	NA
AC007029.1	1.08975715243093	0.0431437698588746	0.614876608989389	0.0701665492362536	0.944061098522886	NA	NA
AC007032.1	9.87231547074194	-0.367769968455693	0.483504448709257	-0.760634094344893	0.446875649609904	0.801063807972415	0.6252429082596
AC007036.1	2.25698649304736	-0.20578488823903	0.501968990117607	-0.409955380293145	0.681838679224547	0.911264621884905	0.711256377720441
AC007036.2	5.42731102190527	-0.147057226877749	0.483322602036257	-0.304263086928256	0.760927465147031	0.938724529051014	0.732689267393154
AC007036.3	19.125944228361	0.468874107940991	0.373750305709897	1.25451163725583	0.209656098588778	0.618688318641417	0.482895968840128
AC007038.1	31.4849392830217	-0.201727096372921	0.188744287412664	-1.06878517563751	0.285166480709164	0.69253679340387	0.540535865526862
AC007038.2	24.6208820078764	0.0103968876342879	0.239625169906235	0.043388128377149	0.965392140973246	0.991693736647652	0.77403256748526
AC007040.1	2.1698700002979	-0.457471832401311	0.680142705705324	-0.672611539554632	0.501194458409195	NA	NA
AC007040.2	17.2165605618806	-0.325941211797564	0.35283094943275	-0.923788608458479	0.355596387321435	0.74909654954144	0.584681645258713
AC007041.1	0.825506981083647	-0.673032384539468	0.783412630539704	-0.859103310698229	0.390283520939266	NA	NA
AC007064.1	0.163884940438989	0.563545960189966	2.99892337471758	0.187916091801791	0.850942428023943	NA	NA
AC007064.2	1.08207255775553	0.12207297843579	0.651143005555908	0.187474913182199	0.851288291342948	NA	NA
AC007064.3	0.044172183477085	0.254557487541982	2.99892337471758	0.0848829582269519	0.932354440249395	NA	NA
AC007064.4	0.0270485029180231	0.134333982059091	2.99892337471758	0.0447940694956041	0.964271452206727	NA	NA
AC007066.1	0.819948960097267	-0.738933223135287	0.992621396554562	-0.744426047735985	0.456618765464194	NA	NA
AC007066.2	94.8270085458368	-0.0899845890291417	0.190138571883832	-0.473257940972224	0.636029164799288	0.893625599193583	0.697488842929056
AC007068.1	119.490349339519	-0.0464118358539499	0.345848835060473	-0.134196883577285	0.893246890168301	0.974121921806658	0.760317489478689
AC007068.2	0.213609780391998	0.0607448313749467	1.75219977035759	0.0346677544436327	0.972344673689711	NA	NA
AC007091.1	0.099705353355177	0.495004498507765	2.99892337471758	0.165060735689648	0.868896177419799	NA	NA
AC007092.1	0.685800471674704	1.1583304901155	1.23455585458725	0.938256852301567	0.348112427863484	NA	NA
AC007098.1	143.487932319074	0.0437192786883557	0.149161214112747	0.293100850300867	0.769445066853345	0.941538608644201	0.734885700800091
AC007098.2	0.276899550287171	0.606286089890377	1.72911149536687	0.350634468346842	0.725862594300197	NA	NA
AC007099.1	27.6227962618672	-0.0657315424665587	0.244184903436281	-0.269187576879465	0.787785339769598	0.9477700975225	0.739749475932956
AC007099.2	0	NA	NA	NA	NA	NA	NA
AC007100.1	0.812085274621883	-0.378423228874808	1.05299239534623	-0.359378881127037	0.719311671335783	NA	NA
AC007106.1	0	NA	NA	NA	NA	NA	NA
AC007114.1	94.8939373268533	0.0495753790048645	0.130477081390229	0.379954689947387	0.703979049444819	0.920349144613248	0.718346990670733
AC007114.2	8.65907881172445	-0.321883978758482	0.414585938291615	-0.776398688495972	0.437513618787141	0.796539210805537	0.621711388968418
AC007115.1	0	NA	NA	NA	NA	NA	NA
AC007126.1	96.6044140524177	0.00635810175554772	0.160109307084814	0.0397110066323607	0.968323526576116	0.992414751308535	0.774595330774503
AC007128.1	0.84200763737777	-0.89843292599458	0.685870270126917	-1.30991670746762	0.190224014451879	NA	NA
AC007128.2	6.03906992139277	0.178914046613697	0.26554899437722	0.673751550192446	0.500469282111648	0.829430851734275	0.647383832320675
AC007132.1	0.186559756606675	0.398554061766041	1.98235559019788	0.201050741722002	0.840658897866423	NA	NA
AC007136.1	0.0546697278930786	0.0897408882824035	2.99892337471758	0.029924368538044	0.976127371266732	NA	NA
AC007151.1	0.151842347085437	-0.299916137923251	2.05705502853562	-0.145798791846981	0.884080229679197	NA	NA
AC007159.1	0.0373586625543274	-0.325342340043599	2.99892337471758	-0.108486379740942	0.913609884138842	NA	NA
AC007160.1	0.237938125952311	-0.243154792732732	1.71239768189634	-0.141996684125067	0.887082624832669	NA	NA
AC007161.1	2.06943760939739	0.746923083114156	0.658024927534772	1.13509846186592	0.256334065964958	NA	NA
AC007161.2	0.478755266663748	-0.706243868671836	0.910176570770271	-0.775941604467088	0.437783465978373	NA	NA
AC007161.3	6.84195067038677	0.319773313869775	0.435802742407882	0.733757002314797	0.463096850526634	0.81075536040102	0.632807317443619
AC007163.1	1.28564157086909	-0.105571925353196	0.742603044505327	-0.142164681567554	0.886949928415436	NA	NA
AC007179.1	0.177834983113571	-0.218806331621385	1.73667045939519	-0.125991854377247	0.899738372458455	NA	NA
AC007179.2	0.524367919560171	0.981422394325364	1.48270711709578	0.661912513273494	0.508027291789974	NA	NA
AC007179.3	0	NA	NA	NA	NA	NA	NA
AC007182.1	2.5762262204024	0.569989618127015	0.699677623520719	0.814646058364529	0.415274938205067	0.784790925379139	0.612541667313339
AC007182.2	0.807415056413663	0.0591298753334668	0.730552300103674	0.0809385930686626	0.935490787803125	NA	NA
AC007191.1	65.9169136348892	0.0257723710368434	0.342913152217781	0.075157137806355	0.940089686931579	0.986368074820234	0.769875804620376
AC007192.1	2.00745197747209	-0.661903569484512	2.50489960921833	-0.264243551737015	0.79159225385952	NA	NA
AC007192.2	10.7954534939928	0.0266953806053266	1.02968148483493	0.0259258625103921	0.979316471676869	0.995157124083794	0.776735795881615
AC007193.1	0.262309288161696	0.715173359667092	1.97963560678467	0.361265152645278	0.717901241255429	NA	NA
AC007193.2	3.28200901426952	-0.539839901108134	0.462697615815667	-1.16672289343112	0.243322294428777	0.652873015429517	0.509577662639107
AC007193.3	0.0516380232890785	-0.326240440759633	2.99892337471758	-0.108785854120183	0.913372344001269	NA	NA
AC007204.1	0.332640962533663	0.50493303809556	1.53519640919156	0.32890452001608	0.742227857747814	NA	NA
AC007204.2	0	NA	NA	NA	NA	NA	NA
AC007207.1	0.340940463390062	-0.0973268342481211	1.62600060447878	-0.0598565793764386	0.952269862489801	NA	NA
AC007207.2	0.35956738908522	-0.549825510833525	1.35473110689548	-0.405855824845945	0.684848537862796	NA	NA
AC007215.1	0.0953930413287417	-0.537803981348982	2.99892337471758	-0.179332351697592	0.857676745612275	NA	NA
AC007216.1	1.95045691004318	-0.0872787969627262	0.58319764242276	-0.149655606631307	0.881036334403756	NA	NA
AC007216.2	11.9184368495741	0.0703082295455848	0.271927471930132	0.25855508105356	0.795978545008511	0.948779594402888	0.740537404134295
AC007216.3	37.3278424660381	-0.270659742634985	0.225953005571847	-1.19785856333264	0.230972083585998	0.640023227904793	0.499548201262227
AC007216.4	6.81996989978125	-0.25381199852777	0.333207828480133	-0.761722795306125	0.446225467300251	0.800577239929211	0.624863134244882
AC007216.5	0	NA	NA	NA	NA	NA	NA
AC007218.1	0.462187478757809	1.16269315505557	0.916351584292445	1.26882866247602	0.204502179970206	NA	NA
AC007218.2	0	NA	NA	NA	NA	NA	NA
AC007220.1	7.48790212088399	-0.0398054161084143	0.275569847156442	-0.144447647372017	0.885146994131526	0.972293088578074	0.758890056363897
AC007221.1	0	NA	NA	NA	NA	NA	NA
AC007221.2	0	NA	NA	NA	NA	NA	NA
AC007223.1	0.0447299919927153	0.254557487541982	2.99892337471758	0.084882958226952	0.932354440249395	NA	NA
AC007224.1	0.0743548826544327	0.374780993024874	2.99892337471758	0.1249718469583	0.900545838448803	NA	NA
AC007224.2	7.6327362569744	-0.243788743413327	0.311943930060547	-0.78151462465068	0.434499878624876	0.794833091526533	0.620379736022391
AC007225.1	6.5853520680004	0.414849012093152	0.277661381629464	1.49408250315042	0.135154056565279	0.516241206222924	0.402934385413377
AC007225.2	0	NA	NA	NA	NA	NA	NA
AC007228.1	31.0719407505002	-0.237710553900128	0.261858693784356	-0.907781790494557	0.363993520953508	0.755121456055376	0.58938417960526
AC007229.1	0.874215166091168	1.49054292019604	0.891274155629209	1.67237309730335	0.0944507736517583	NA	NA
AC007237.1	0	NA	NA	NA	NA	NA	NA
AC007238.1	0.549917944841436	1.33317281248062	1.08691874069046	1.22656162100372	0.219987401512146	NA	NA
AC007240.1	5.97667084701389	1.18044492003534	0.506895875453085	2.32877199677391	0.0198711476621515	0.224860754994317	0.175507357849498
AC007240.2	4.67008603648711	-0.594392470685837	0.379750519038705	-1.56521832330993	0.11753172657131	0.487245384255411	0.380302690067868
AC007241.1	0.0270485029180231	0.134333982059091	2.99892337471758	0.0447940694956041	0.964271452206727	NA	NA
AC007249.1	2.01621633553481	0.30381246684815	0.459281268663457	0.661495444245457	0.508294635279304	NA	NA
AC007249.2	19.5494441452552	-0.0398302193573511	0.199586925910315	-0.19956326886486	0.84182215706766	0.96152330673635	0.750484072155117
AC007250.1	0.260797836313419	-0.715605294473881	1.70939375545829	-0.418631045181295	0.675485797127339	NA	NA
AC007253.1	0.0704661796269506	0.374780993024874	2.99892337471758	0.1249718469583	0.900545838448803	NA	NA
AC007255.1	37.0681927601807	-0.121939566046902	0.282228087691305	-0.432060348934076	0.665697552107411	0.905657350547688	0.706879814201542
AC007255.2	0.42621936712629	0.230422167234913	0.978032279947947	0.235597711812924	0.813744849194696	NA	NA
AC007256.1	1.41098562944687	1.0184144822292	0.650585420706026	1.56538165445515	0.117493447384348	NA	NA
AC007262.1	0.271784823721006	-0.287573466866482	1.39910005027641	-0.205541745788423	0.837148885853663	NA	NA
AC007262.2	587.75437193611	-0.0760960331765967	0.21037823222011	-0.36171058371182	0.717568317199767	0.924557301544919	0.721631523378596
AC007272.1	9.4845858055139	-0.40321095339128	0.378142789528867	-1.06629285168612	0.286291279874112	0.693043502205664	0.54093135972061
AC007274.1	0	NA	NA	NA	NA	NA	NA
AC007274.2	0	NA	NA	NA	NA	NA	NA
AC007274.3	0	NA	NA	NA	NA	NA	NA
AC007275.1	0	NA	NA	NA	NA	NA	NA
AC007277.1	1.90839075127639	-0.0940960636404773	0.462603952834508	-0.203405230465333	0.83881831194514	NA	NA
AC007278.1	1.89073537274742	0.317578896751647	0.761451247374121	0.417070558156972	0.676626799197249	NA	NA
AC007278.2	0.374040837124161	0.18380878894034	1.19384998221508	0.15396305371576	0.877638867041658	NA	NA
AC007279.1	2.3887613918036	1.42837690044352	0.526116802533979	2.71494256325574	0.00662872658196999	0.131745338205146	0.102829309711951
AC007283.1	2.04377187247035	3.31726072276407	1.28612813658685	2.57926145023736	0.00990118172734875	NA	NA
AC007283.2	0.928498529382015	0.881078162577499	0.81925566904022	1.07546178302276	0.282168033584488	NA	NA
AC007285.1	14.8442428050039	0.026159213487929	0.302157553353557	0.0865747461799173	0.931009540141666	0.983661432007557	0.767763227311333
AC007285.2	0.477925523916602	1.1662173974764	1.26343377063197	0.92305384309385	0.355979146678197	NA	NA
AC007292.1	27.4374857275341	-0.453436918690539	0.22682630919808	-1.99904905340838	0.0456030466419621	0.325397211702806	0.253977644427088
AC007292.2	29.9273130692996	-0.00256425719305209	0.272663627710457	-0.00940447104949068	0.992496428355	0.998514620103559	0.779356374361102
AC007292.3	1.9395704041191	0.218899989513724	0.677244369895315	0.323221571480263	0.746527445284166	NA	NA
AC007298.1	0.0929515047934488	0.203270285702444	2.99892337471758	0.0677810868447371	0.945959899643744	NA	NA
AC007298.2	0.74351921709567	-0.624622991371673	0.96292462866164	-0.648672775396586	0.51654990499074	NA	NA
AC007308.1	4.05698452008317	-0.0576580432679453	0.679885284261902	-0.0848055467629956	0.932415983750283	0.983824865016514	0.767890789346728
AC007312.1	0.423961972261444	1.57620140845358	0.934278283724086	1.68707914538134	0.0915881344921513	NA	NA
AC007314.1	0.82879746931631	0.231725901282131	0.629740655079018	0.367970369092742	0.71289532849918	NA	NA
AC007317.1	13.0890720665415	0.133796168887486	0.237656638163591	0.562980987702886	0.573447830311017	0.868283748236719	0.67770912945897
AC007318.1	5.77002367557193	-0.676265535591017	0.74350510339926	-0.909564080325975	0.363052448990959	0.754464083020085	0.588871089606303
AC007318.2	10.0882625258478	0.489598183432923	0.248349945641647	1.97140443162964	0.048677634565118	0.332425020736209	0.2594629599725
AC007319.1	3.33173376383375	-0.36330269968055	0.521807270263812	-0.696239244610129	0.486279014345982	0.824182352619485	0.643287296167287
AC007322.1	0	NA	NA	NA	NA	NA	NA
AC007322.2	0.0274140301945987	0.134333982059091	2.99892337471758	0.0447940694956041	0.964271452206727	NA	NA
AC007322.3	0	NA	NA	NA	NA	NA	NA
AC007322.4	0	NA	NA	NA	NA	NA	NA
AC007326.1	0.157420721310547	-0.59249966141429	2.03508048890287	-0.291143109397954	0.770941870726596	NA	NA
AC007326.2	0.470180376906058	0.57130875093276	1.11565082228528	0.512085627080435	0.608591083215962	NA	NA
AC007326.3	0.0221027279553495	0.134333982059091	2.99892337471758	0.0447940694956041	0.964271452206727	NA	NA
AC007326.4	290.419359043397	-0.327421990580438	0.193341010466868	-1.69349477273238	0.0903613290148639	0.436497884017981	0.340693467532067
AC007326.5	161.188089894817	0.105309368522972	0.314166142380433	0.335202793417025	0.737472114969357	0.931917042350994	0.727375916896104
AC007327.1	0.0950598275069361	-0.373311915800691	2.99892337471758	-0.124481978748739	0.900933668267176	NA	NA
AC007327.2	0	NA	NA	NA	NA	NA	NA
AC007333.1	0	NA	NA	NA	NA	NA	NA
AC007333.2	58.4388327457861	-0.258963990890714	0.194540167807042	-1.33115949168694	0.183136537141507	0.589075798532447	0.45978293089039
AC007336.1	10.3507888647363	-0.557833302262182	0.256860183992947	-2.17173909007828	0.0298753482770028	0.269625790564357	0.210447172567878
AC007336.2	2.01558140669233	0.631398491301471	0.737634845859176	0.855977039108064	0.392010479964806	NA	NA
AC007336.3	0.531069311430078	-0.331198262681759	0.933915771507576	-0.354633975339255	0.722863819761382	NA	NA
AC007342.1	0.903185431796518	0.618650841553966	0.761526401793533	0.812382656854617	0.416572094683887	NA	NA
AC007342.2	0	NA	NA	NA	NA	NA	NA
AC007342.3	24.0031472289722	0.198073293719895	0.185205597357173	1.06947790210631	0.284854380992368	0.692140172824702	0.540226296923304
AC007342.4	67.6951905236163	0.142781917310794	0.14856304843181	0.961086345615281	0.336508754587096	0.737458800750294	0.575598199186935
AC007342.5	23.683500371375	-0.113174755174779	0.212486284594056	-0.532621460208564	0.594295643639759	0.876607726528167	0.684206125507771
AC007342.6	30.8184924639901	-0.116825698903965	0.262628936157709	-0.444831786676436	0.656441321243848	0.901740646775505	0.703822765271183
AC007342.7	51.0923566463589	0.00307799239343784	0.141313476030383	0.021781308335916	0.98262240443765	0.995737452567955	0.777188751395984
AC007342.8	7.93394444287735	-0.0172577890698553	0.326018587146752	-0.0529349851518956	0.957783709341433	0.990336327398355	0.77297308820498
AC007342.9	21.645561253	-0.324753405012891	0.21606765010653	-1.50301724877729	0.132834596091565	0.512654122580185	0.400134610181198
AC007344.1	0.0259346966960912	0.134333982059091	2.99892337471758	0.0447940694956041	0.964271452206727	NA	NA
AC007346.1	0.0563380741472289	-0.201887840105231	2.99892337471758	-0.0673201062111978	0.946326870755147	NA	NA
AC007346.2	0.0222764305131144	0.134333982059091	2.99892337471758	0.0447940694956041	0.964271452206727	NA	NA
AC007347.1	0.0177871679144844	0.134333982059091	2.99892337471758	0.0447940694956042	0.964271452206727	NA	NA
AC007347.2	3.88606905979612	-0.188430376825872	0.439995666971319	-0.428255073789523	0.668465423646385	0.906098107453959	0.707223831902966
AC007349.1	0.174713679960217	0.615232273712281	2.62882952885487	0.234032776549143	0.814959533132709	NA	NA
AC007349.2	0.0294970114647819	-0.1556159317337	2.99892337471758	-0.0518905994883429	0.958615864707454	NA	NA
AC007349.3	0.142682819214645	-0.299885622995212	1.82461709268039	-0.164355373079771	0.869451392886354	NA	NA
AC007349.4	0.455307350304896	0.0503888456389015	1.05306121807025	0.0478498730883279	0.961835889072451	NA	NA
AC007359.1	0.0791591202314692	-0.203607289357528	2.99892337471758	-0.0678934617249772	0.945870443532664	NA	NA
AC007362.1	0.368035378048801	0.695457212030946	1.395713036414	0.498280945929817	0.618286035872762	NA	NA
AC007363.1	0	NA	NA	NA	NA	NA	NA
AC007364.1	7.05156194427649	-0.246365028253949	0.349725015375635	-0.704453548995722	0.48115036802712	0.821694472367266	0.641345466479293
AC007365.1	3.88330065625815	-0.279702421874997	0.350378488103612	-0.798286514074704	0.424704242223583	0.789314537079769	0.616072417432606
AC007365.2	0.186843342476238	0.455055598926403	2.60793415911246	0.174488913892393	0.861481242556439	NA	NA
AC007368.1	56.7012108437106	-0.345202799952362	0.326890492940305	-1.05601969897424	0.290959215112463	0.697787244811229	0.544633925475322
AC007368.2	1.26305211309359	-0.316824972487154	0.669519941735771	-0.473212152076855	0.636061828831665	NA	NA
AC007370.1	0.0288903508295017	-0.1556159317337	2.99892337471758	-0.0518905994883429	0.958615864707454	NA	NA
AC007370.2	1.80294687134196	0.158630374822577	0.467615472303724	0.339232519491023	0.734434573151681	NA	NA
AC007375.1	0.0548280603891973	0.254557487541982	2.99892337471758	0.0848829582269519	0.932354440249395	NA	NA
AC007375.2	0.056570290770356	-0.205239943442782	2.99892337471758	-0.0684378751298074	0.945437072499985	NA	NA
AC007376.1	0.420232416915049	0.0514668562302835	1.55973398654341	0.0329972012370784	0.973676819516787	NA	NA
AC007376.2	0.930489552316227	-0.922806751692016	0.725124247946261	-1.27261880195793	0.203153343381809	NA	NA
AC007378.1	1.56413876272694	-0.552233863396735	0.591099552571643	-0.934248488252412	0.350175729062054	NA	NA
AC007382.1	116.082555101486	0.0147734103034226	0.141064089789452	0.104728356631889	0.916591360348972	0.98034537677707	0.765174994020022
AC007383.1	0.117866757709746	0.615228003990656	2.99892337471758	0.205149624420996	0.837455226166878	NA	NA
AC007383.2	108.738584731867	-0.10738753038115	0.155520042850893	-0.690506049333519	0.489876007054631	0.825109376164491	0.644010852632498
AC007383.3	59.3537409873103	-0.16181861254455	0.422915447682945	-0.382626393599751	0.701996797596644	0.919539731637148	0.717715231105361
AC007384.1	28.0927713809539	0.655915959105733	0.241007685139866	2.72155619736806	0.00649753364826252	0.130559591719231	0.101903815919904
AC007386.1	0.679223737556836	0.801539688938149	0.956292554323104	0.838174139613065	0.401932908735402	NA	NA
AC007387.1	0.271578512487399	-1.37507968539877	2.18995689941386	-0.627902624826458	0.530067731395544	NA	NA
AC007388.1	191.76799114375	-0.0586776833327949	0.120984265562662	-0.485002599800083	0.627674501342428	0.890075739840431	0.694718121840688
AC007389.1	2.66890839686812	0.0782341754355167	0.483320005570408	0.161868274712084	0.87140958641604	0.968316019945986	0.755785891710436
AC007389.2	0.051539726369425	0.254557487541983	2.99892337471758	0.0848829582269521	0.932354440249395	NA	NA
AC007389.3	114.290818824572	-0.121543301186304	0.205628498930526	-0.591081984347746	0.554465490263293	0.860398628863072	0.671554669701723
AC007389.4	0.516645030150504	1.54005668082104	0.956905778021157	1.60941308558698	0.107526045855273	NA	NA
AC007389.5	1.7037109252198	-0.146604261660611	0.512630464652307	-0.285984294281157	0.7748901507635	NA	NA
AC007390.1	0	NA	NA	NA	NA	NA	NA
AC007390.2	87.4203073531506	-0.278763025466554	0.171574742392761	-1.62473229788347	0.104219612278178	0.463043990531055	0.361413121414838
AC007391.1	0.351966870868578	-0.679510615670959	1.0305604650689	-0.659360259492903	0.509664455142639	NA	NA
AC007391.2	0.360315960221505	-0.521243580149291	1.19632949304882	-0.43570235723347	0.663052695252951	NA	NA
AC007394.1	0	NA	NA	NA	NA	NA	NA
AC007395.1	0.717146718093099	0.49752602877615	0.785847800197102	0.633107363348684	0.526663534135627	NA	NA
AC007402.1	5.92797612249795	0.399059015327935	0.334113423855943	1.19438186805686	0.232328626228468	0.641450464495007	0.500662181880947
AC007403.1	0.281590549121184	0.289458990106077	1.38858978197201	0.20845536519432	0.834873430476336	NA	NA
AC007405.1	30.0239626591073	0.308956509759905	0.223244198818715	1.38393970098543	0.166376919020376	0.566185951447106	0.441917045028587
AC007405.2	0.177181961184464	0.401968834533629	2.67007661617259	0.150545805352143	0.880334015047689	NA	NA
AC007405.3	86.753963577793	0.277926990538961	0.16339233801132	1.70097933551636	0.0889468676018067	0.434495381069839	0.339130482468164
AC007406.1	0.0283408951610423	-0.1556159317337	2.99892337471758	-0.0518905994883429	0.958615864707454	NA	NA
AC007406.2	0	NA	NA	NA	NA	NA	NA
AC007406.3	4.79108102290047	-0.266650035090831	0.303817933115508	-0.877663909949166	0.380126135359348	0.763772965345785	0.596136818753022
AC007406.4	0.200005526906306	0.106828100336297	1.95616876755733	0.0546108812838748	0.95644846968606	NA	NA
AC007406.5	207.179325936787	-0.0833623543859626	0.128393945578072	-0.649270135056894	0.516163785824761	0.839576450152912	0.65530263154512
AC007422.1	0	NA	NA	NA	NA	NA	NA
AC007422.2	0.0374664537763075	-0.0353924262508085	2.99892337471758	-0.0118017107569951	0.990583815778054	NA	NA
AC007423.1	4.66733336006939	-0.345373518816347	0.733265969614361	-0.471007155831854	0.637635624828044	0.893899753023461	0.697702824307565
AC007424.1	1.91649103089655	-0.656228628206714	0.562129399880944	-1.16739780617363	0.24304975667885	NA	NA
AC007431.1	0.964406259705786	0.248139593539709	0.757793075201227	0.327450331310849	0.743327303852271	NA	NA
AC007431.2	0.105867552485233	0.495005100867173	2.94642174294061	0.168002120556287	0.866581610829248	NA	NA
AC007431.3	0.730635230904415	1.1009821705655	0.835198803417113	1.3182276675457	0.187427446267288	NA	NA
AC007435.1	0	NA	NA	NA	NA	NA	NA
AC007448.1	0.0257698631847125	0.134333982059091	2.99892337471758	0.0447940694956042	0.964271452206727	NA	NA
AC007448.2	0.118341206179994	0.322388668085354	2.12729229831869	0.151548834328105	0.879542791424868	NA	NA
AC007448.3	3.64063156719318	-0.542204174380535	0.407008324935584	-1.33216973993431	0.182804417681052	0.588762602099638	0.459538476145889
AC007448.4	10.1628138160212	-0.150916573733618	0.275765683182794	-0.54726379291212	0.584197514913756	0.872830883361387	0.68125823998088
AC007450.1	1.28089868953528	-0.483136987297349	0.609943839717692	-0.792100773607232	0.428301919060737	NA	NA
AC007450.2	0.0294970114647819	-0.1556159317337	2.99892337471758	-0.0518905994883429	0.958615864707454	NA	NA
AC007450.3	0.130214972735198	0.448276192053254	2.42748611559243	0.184666840800386	0.853490356014602	NA	NA
AC007450.4	1.00065520485065	0.63333914391504	1.0697396216309	0.59204981390655	0.553817231779448	NA	NA
AC007458.1	0	NA	NA	NA	NA	NA	NA
AC007463.1	0.221617500131479	0.250155675439387	2.14263777416834	0.116751267272175	0.907057162629805	NA	NA
AC007485.1	2.37969724616569	0.169600611721867	0.496746780128503	0.341422669469529	0.732785411515212	0.930027050538727	0.725900748544311
AC007485.2	160.823953642319	-0.108795009512217	0.224959848895437	-0.483619677228652	0.628655807296828	0.890565854637277	0.695100664152439
AC007490.1	18.8054334722732	0.319993253982633	0.233750965672536	1.36894944182141	0.171015079295559	0.572030980461137	0.446479182155772
AC007491.1	0.0223649959963577	0.134333982059091	2.99892337471758	0.0447940694956042	0.964271452206727	NA	NA
AC007493.1	13.8232377356615	-0.359088615811058	0.337446203657198	-1.06413588868182	0.287267144955937	0.694081938872617	0.54174187588078
AC007493.2	0.286907922119236	0.702038264249112	1.27938536330324	0.54873088624097	0.583190146742893	NA	NA
AC007494.1	0.664107418879371	1.49906733570073	1.07766740000323	1.39102967733481	0.164216427593139	NA	NA
AC007494.2	3.52886543520725	-0.0375806035415765	0.439894272827	-0.0854309907243463	0.931918756181057	0.98381361502099	0.767882008548183
AC007494.3	0.782806670942387	-0.685922494718083	0.745090401556525	-0.920589626822682	0.35726471997989	NA	NA
AC007495.1	22.0876450272903	0.328333960956198	0.275434621177885	1.19205769976225	0.233238621631289	0.6420235907288	0.501109515925565
AC007495.2	0.0546721153260132	0.0859051348086318	2.99892337471758	0.0286453250299274	0.977147462754775	NA	NA
AC007496.1	2.31002822362327	0.451134260198009	0.532478671459817	0.847234423420569	0.396864469901826	0.774175096689458	0.604255845962451
AC007496.2	16.6174680906267	-0.0674538550802282	0.39159420240465	-0.172254478401407	0.863237470319625	0.966786344366818	0.75459195584878
AC007496.3	2.41411182387567	0.861350640786263	0.430765823710288	1.99957980270405	0.0455456566825469	0.325397211702806	0.253977644427088
AC007497.1	3.54706076074271	0.656522226690648	0.440277902670034	1.49115416129044	0.135921025245935	0.517765511279747	0.404124129497828
AC007513.1	0	NA	NA	NA	NA	NA	NA
AC007527.1	0.0217523495578899	-0.1556159317337	2.99892337471758	-0.0518905994883429	0.958615864707454	NA	NA
AC007527.2	0.174610315263312	0.159716642877986	2.28056116524818	0.0700339220503235	0.944166660021036	NA	NA
AC007529.1	2.06226507165035	-0.116933143650083	0.547127643654717	-0.21372187094951	0.830763954836064	NA	NA
AC007529.2	0.484557100439873	0.696416330431717	1.42963915358131	0.487127348664986	0.626168086519512	NA	NA
AC007533.1	7.2507987541133	-0.0387644114361191	0.325643432644497	-0.119039438693173	0.905244110349732	0.97765219125978	0.763072920341802
AC007536.1	0	NA	NA	NA	NA	NA	NA
AC007537.1	1.01935424487797	0.353116908932698	0.649994228001572	0.543261607135138	0.586949694373162	NA	NA
AC007537.2	0.919493491538402	-0.58588210508739	0.685274665933268	-0.854959528219949	0.392573553516315	NA	NA
AC007540.1	0.829989589138737	-1.3601715250475	0.772868491192401	-1.75990034598124	0.078424704666982	NA	NA
AC007541.1	40.5506965766394	-0.130538938406198	0.175316896728515	-0.744588461478087	0.456520545434417	0.806816786192645	0.629733198293642
AC007546.1	7.04763969319763	-0.221004182587874	0.367269381980639	-0.601749542518424	0.547340866638652	0.856391343381488	0.668426920321715
AC007546.2	0.490334230253452	-0.641568839407768	0.930267339140134	-0.689660716241832	0.49040757542981	NA	NA
AC007547.1	0.0652834093079692	0.0850623778832826	2.99892337471758	0.0283643052037944	0.977371593060409	NA	NA
AC007547.2	1.33509192496245	0.751359019713394	0.685099993941845	1.09671438674275	0.272766265378101	NA	NA
AC007551.1	0.33531690957346	0.404833987319067	1.4302349140183	0.28305419155352	0.777135295976225	NA	NA
AC007551.2	0.156248223973216	-0.181962400350926	2.36910699559334	-0.0768063243616206	0.938777619490457	NA	NA
AC007552.1	0.225088325425402	-0.81535273210449	1.54863381898937	-0.526498079860212	0.598542185775619	NA	NA
AC007552.2	0.385645992139979	-0.564908939902004	1.29398785153245	-0.436564330362911	0.662427335822388	NA	NA
AC007556.1	0.0397737743805271	-0.0364568550131632	2.99892337471758	-0.0121566477224836	0.990300637373603	NA	NA
AC007557.1	0.133776958974607	-0.136420826738855	2.40641287615634	-0.0566905322401509	0.954791716065579	NA	NA
AC007557.2	0.0274750812470685	0.135298111105858	2.99892337471758	0.0451155612198993	0.964015197992066	NA	NA
AC007557.3	0.110837675971746	0.615228890497429	2.92593553188336	0.210267411497416	0.833458968568034	NA	NA
AC007557.4	0.135142145028093	-0.426278264777297	2.0842039057031	-0.20452809996702	0.837940835475597	NA	NA
AC007559.1	0	NA	NA	NA	NA	NA	NA
AC007560.1	0.583614751902783	0.321644054862834	0.958064431930241	0.335722780371679	0.737079925634324	NA	NA
AC007562.1	0.0940162363956231	0.374780993024874	2.99892337471758	0.1249718469583	0.900545838448803	NA	NA
AC007563.1	0.247693303440828	0.577255344208995	1.57503696345659	0.366502728254801	0.713989977175041	NA	NA
AC007563.2	2.66548042072463	-0.884257970335415	0.697030138534672	-1.26860794311469	0.204580929918336	0.61199844917497	0.477674420444794
AC007563.3	0.368262919850424	-0.898452124219423	1.41334141562648	-0.63569362242256	0.524976134027691	NA	NA
AC007566.1	38.323471118305	-0.325722350082554	0.240016965954433	-1.35708052465088	0.174755625858118	0.5771640421185	0.450485617557027
AC007566.2	0	NA	NA	NA	NA	NA	NA
AC007568.1	0.0257698631847125	0.134333982059091	2.99892337471758	0.0447940694956042	0.964271452206727	NA	NA
AC007569.1	9.02166170850463	1.07659686475944	0.432158917428954	2.49120594610068	0.0127310301173185	0.181678899733098	0.141803240276258
AC007570.1	1.21803154228981	-0.189688037546682	0.836648103414187	-0.226723800332068	0.820638519005619	NA	NA
AC007595.1	0.0606982585169961	-0.2011922229311	2.99892337471758	-0.0670881505767206	0.946511527112584	NA	NA
AC007598.1	0.363938945901733	0.604084852583172	1.15723229202201	0.522008292326223	0.601664556989217	NA	NA
AC007598.2	1.41743375699599	0.150669635530737	0.727309780428019	0.207160194438838	0.835884753186193	NA	NA
AC007598.3	10.6538558110972	-0.235328036838277	0.432277950850833	-0.544390562542206	0.58617273872309	0.873329716105266	0.681647586787482
AC007599.1	0.14109015067834	0.444507991901876	2.06624069648393	0.215128853409133	0.82966685875556	NA	NA
AC007599.2	1.17680512518069	0.0317244465251632	0.620108684948767	0.0511594939648108	0.959198428686273	NA	NA
AC007601.1	13.1492298693511	0.14916186472083	0.349332829716227	0.426990686337721	0.669386111433302	0.906443536119249	0.707493444412147
AC007601.2	0.591812353269014	1.10652921537118	1.31724199848215	0.840034873353737	0.400888833749524	NA	NA
AC007603.1	2.37666598187257	0.264810368571523	0.441789704445996	0.599403666284155	0.548903732715954	0.857266042271207	0.669109636570055
AC007603.2	0	NA	NA	NA	NA	NA	NA
AC007603.3	0	NA	NA	NA	NA	NA	NA
AC007608.1	1.82715247027745	-0.890464638824709	0.51257454582777	-1.7372392875785	0.0823449429162951	NA	NA
AC007608.2	0.488463090249542	-0.0484440702414667	1.00096857232087	-0.0483971940588937	0.961399695502991	NA	NA
AC007608.3	23.9078628164174	0.186936881398144	0.269153430184653	0.694536500128927	0.487345818906719	0.824755937066953	0.643734987854889
AC007608.4	5.48796664450566	-0.167965086945807	0.482613969695272	-0.348031962381575	0.727816179728673	0.928146297197843	0.724432790964814
AC007610.1	0.768122178787181	0.253660291834813	0.823314710990644	0.308096391876199	0.758008986649847	NA	NA
AC007610.2	5.2322458768991	-0.0435850970275896	0.426270963084927	-0.102247398490772	0.918560306313202	0.980480330282173	0.765280327354484
AC007610.3	0.103714890428219	-0.544791625073356	2.97939489070408	-0.182853111137817	0.85491327439887	NA	NA
AC007610.4	17.508800526429	-0.0637400745784404	0.241156122454078	-0.264310414057922	0.791540736281064	0.948475563786866	0.740300103454038
AC007611.1	9.14058217151113	-0.143351578331559	0.26498234997918	-0.54098538390509	0.588517657090069	0.874194137958133	0.682322281646831
AC007613.1	28.4958964217086	0.44420077879068	0.171744590368347	2.58640332040728	0.00969833734736869	0.159372316914547	0.124392601353366
AC007614.1	20.8041022212326	0.814915996259484	0.254626788569783	3.20043307633418	0.00137221232175147	0.0613837171655213	0.0479109572276131
AC007614.2	12.2200036969286	-0.137448276169442	0.309484784517239	-0.444119656427845	0.656956075762892	0.902116315614694	0.704115980711975
AC007618.1	0.518217857444514	-1.50259411822906	0.987291945732362	-1.5219349501676	0.12802538076854	NA	NA
AC007619.1	3.58287584676393	0.357725466310806	0.421907311500891	0.847876906987545	0.396506526607023	0.773870187053044	0.604017859192944
AC007619.2	2.44785398747895	-0.126668501697412	0.551087167135916	-0.229852025689016	0.818206756171707	0.955513441997081	0.745793278150407
AC007620.1	0	NA	NA	NA	NA	NA	NA
AC007620.2	86.8379487530418	-0.199368445094487	0.18120139600117	-1.10025888041834	0.271219342627324	0.679380218479825	0.530266951756976
AC007620.3	3.52090245778037	-0.63728229523869	0.368011234817006	-1.73169249997376	0.0833283267177472	0.422799203962606	0.330001432176208
AC007621.1	1.92964012196365	-0.297960165965596	0.515081864879373	-0.578471474695338	0.562945850597804	NA	NA
AC007622.1	0.90909756606548	-1.18233675367818	0.697938913270491	-1.69404045425385	0.0902575960638709	NA	NA
AC007622.2	8.4122695622974	-0.188379660520188	0.398246488884847	-0.47302277804804	0.63619692847787	0.893625599193583	0.697488842929056
AC007631.1	0	NA	NA	NA	NA	NA	NA
AC007637.1	31.2088514290256	-0.28716497585393	0.332730569724091	-0.863055583056451	0.388106907357348	0.76827657235816	0.599651954898297
AC007638.1	5.3743448856313	0.292785144912022	0.320216781084691	0.914334170496162	0.360541280717616	0.752544904539267	0.587373140600401
AC007638.2	6.68500466144212	-0.683274648276115	0.288983312537753	-2.36440866524724	0.0180588796388383	0.213997990157665	0.167028798949927
AC007639.1	1.17728579881863	-0.806480993199214	0.674168946439976	-1.19625947984986	0.231595315974033	NA	NA
AC007652.1	0	NA	NA	NA	NA	NA	NA
AC007655.1	0	NA	NA	NA	NA	NA	NA
AC007656.1	0.158363035800482	0.274078184220497	1.78958510067667	0.153151802681451	0.878278565061931	NA	NA
AC007656.2	4.63153633671401	-0.383832493964241	0.395977597683534	-0.969328811048046	0.332381158726745	0.733945726057247	0.572856189104649
AC007663.1	3.98112967308043	-0.512086640673633	0.410730848363478	-1.24676936907466	0.212482074933135	0.621489948075634	0.485082684702064
AC007663.2	36.1599298219574	-0.100970067741363	0.243174637252647	-0.415216277824482	0.677983583635572	0.910620218999658	0.710753411127701
AC007663.3	3.68077638905584	-0.268955718935392	0.383073835233738	-0.702098901563677	0.482617487317838	0.822266247785689	0.641791746191256
AC007663.4	10.8073670337705	-0.554492608134998	0.407410643072643	-1.36101650156481	0.173508474699189	0.575581402838	0.449250342693006
AC007666.1	5.1679654369434	-0.526347605832017	0.370608302968565	-1.42022615687772	0.155541850966335	0.548996752810285	0.428500604990507
AC007671.1	5.01740976656697	-0.284791540545272	0.492787419754163	-0.577919665009603	0.563318357957435	0.864790741249167	0.674982782536623
AC007673.1	0.833368590493985	0.166380428810292	0.917210260341321	0.181398351069881	0.856054913064623	NA	NA
AC007677.1	0	NA	NA	NA	NA	NA	NA
AC007679.1	0.281991139100586	0.568828494378758	2.41291846513653	0.235742940591477	0.813632147024489	NA	NA
AC007679.2	0.125870067564254	-0.128522909379284	2.11433087550992	-0.0607865641409068	0.951529190795746	NA	NA
AC007681.1	16.5205340840908	-0.556367187019325	0.325621678137019	-1.70863067287925	0.0875193832542306	0.432137494340723	0.337290114770625
AC007683.1	5.66816557638823	-0.142093810469783	0.404778082945095	-0.351041265465594	0.725557390540444	0.927147548112309	0.723653251586494
AC007683.2	0.319366611083511	0.119218320585144	1.14659889804431	0.103975610641602	0.917188703533302	NA	NA
AC007684.1	1.43072697400401	-0.935594133139664	0.515670581757427	-1.81432520341013	0.0696276735609579	NA	NA
AC007685.1	0.0431373554992103	0.254557487541982	2.99892337471758	0.0848829582269519	0.932354440249395	NA	NA
AC007686.1	0.312458971819941	1.11053397464781	1.39864082881882	0.794009406679255	0.427189955173518	NA	NA
AC007686.2	0.0442303808863811	-0.325342340043599	2.99892337471758	-0.108486379740942	0.913609884138842	NA	NA
AC007686.3	193.461780611487	0.030748861234171	0.167641952167574	0.183419847100292	0.854468604293919	0.96447556970568	0.75278835986169
AC007686.4	12.2620334769558	-0.226179065572925	0.233501579017616	-0.968640411446046	0.33272463311368	0.734313266062999	0.573143059863023
AC007687.1	1.0818898455042	0.908847066485201	0.831134592022104	1.09350167254383	0.27417359505055	NA	NA
AC007688.1	2.13738970750652	0.0913830846660976	0.610950609686519	0.149575240972403	0.881099743239479	NA	NA
AC007688.2	0.020966900305459	-0.1556159317337	2.99892337471758	-0.0518905994883429	0.958615864707454	NA	NA
AC007690.1	0.0885514337653438	-0.495068748353498	2.99892337471758	-0.165082159993541	0.868879314614451	NA	NA
AC007718.1	0	NA	NA	NA	NA	NA	NA
AC007728.1	0.211326052269256	0.0764900200218793	1.77763861940137	0.043029004425904	0.965678413070883	NA	NA
AC007728.2	26.285253182921	0.652757292314736	0.325758337781988	2.00380839600057	0.0450905891111203	0.324212813914852	0.253053203315023
AC007728.3	7.06294920264201	-0.0211316198908253	0.534398865757522	-0.0395427858194848	0.968457642023875	0.992414751308535	0.774595330774503
AC007731.1	0.281108975512689	0.468074715782669	1.71219841635621	0.273376444757375	0.784563857755247	NA	NA
AC007731.2	20.3510999407543	0.273324961747953	0.439603720492037	0.621753067608318	0.534104251055109	0.849543156558642	0.663081802738312
AC007731.3	0.065574545385785	0.0871337336029584	2.99892337471758	0.0290550049853021	0.976820721452718	NA	NA
AC007731.4	0.683139589502865	1.06153448169672	0.949745412665587	1.11770424741234	0.263693328127102	NA	NA
AC007731.5	2.46011404875949	-0.535075704383579	0.948550081277313	-0.56409852778996	0.572687079936931	0.868107024696489	0.677571193954767
AC007738.1	0.59204110392048	-0.158803596699201	1.25711036072329	-0.126324308239598	0.899475215197808	NA	NA
AC007741.1	0.2276890556716	1.09779298659088	1.92986927187468	0.568843186732789	0.569462563662411	NA	NA
AC007742.1	0	NA	NA	NA	NA	NA	NA
AC007742.2	0	NA	NA	NA	NA	NA	NA
AC007743.1	622.990154631417	-0.193647510725965	0.176133248710231	-1.09943756868159	0.271577251474025	0.679763771230367	0.530566320714646
AC007744.1	12.1233204027468	-0.824647567722383	0.546108076063289	-1.51004463011606	0.131032036477775	0.510424479103955	0.398394338360669
AC007749.1	0	NA	NA	NA	NA	NA	NA
AC007750.1	5.53378761499299	-0.209546652638638	0.356671128188637	-0.587506630275419	0.556863498812709	0.861377052455483	0.672318344712802
AC007751.1	0	NA	NA	NA	NA	NA	NA
AC007751.2	0.0460947874115995	-0.0296572757230855	2.99892337471758	-0.00988930760055795	0.992109602760071	NA	NA
AC007773.1	15.1775373663685	0.28526135421316	0.260599057750503	1.09463693643232	0.273675726921831	0.681831549395552	0.532180254112671
AC007780.1	15.8190823190968	-0.0553737063978962	0.216372053129529	-0.255918939608839	0.798013429815253	0.94932230820044	0.740961000793833
AC007785.1	0.685417345151797	-0.536141595835236	0.795243383423411	-0.67418554748261	0.500193356824348	NA	NA
AC007785.2	0.0550603267935098	-0.0372852943881547	2.99892337471758	-0.0124328933184783	0.990080241936538	NA	NA
AC007785.3	3.11963745800128	-0.0215076639522484	0.416535337124962	-0.051634668262962	0.958819794894932	0.990400228453485	0.773022963984103
AC007786.1	2.9454072864194	-0.564680671330922	0.579802037412634	-0.97391977760342	0.330096372890601	0.732115594742648	0.571427742813295
AC007786.2	0.933910484264713	-0.395993558835581	0.712087810404699	-0.556102145057823	0.578141028789551	NA	NA
AC007786.3	0.104511463976567	0.0282467486571458	2.52762274442589	0.011175223327705	0.991083647431051	NA	NA
AC007787.1	4.53632600899125	-0.158668274515119	0.424445231575404	-0.373825084395916	0.708534455680725	0.921776140380979	0.719460783323716
AC007787.2	14.884254767196	-0.328137900998072	0.369006259696161	-0.889247519183713	0.373870069552459	0.759713976892486	0.592968714389955
AC007790.1	3.331591462885	-0.337923951674986	0.412379794036485	-0.819448373954736	0.412530645246724	0.783128491659072	0.611244111633531
AC007792.1	2.13854495782882	-1.12228990023021	0.506535131672713	-2.21562104986503	0.0267174659926366	NA	NA
AC007795.1	0.0471467030838983	0.254557487541982	2.99892337471758	0.084882958226952	0.932354440249395	NA	NA
AC007823.1	7.82087867468071	-0.233273239161617	0.281479835104421	-0.828738723237772	0.407252268823345	0.779860556541544	0.608693436847637
AC007834.1	0.717999162725057	-0.0493135920672145	0.732378897098285	-0.0673334421057146	0.946316254339642	NA	NA
AC007834.2	1.75234184339922	0.442588429804147	0.551731783486221	0.802180412749776	0.422448605017042	NA	NA
AC007842.1	42.5688097749007	-0.0816519002234122	0.219772058155798	-0.371529942926268	0.710242858103126	0.922385357447238	0.719936286831026
AC007846.1	1.88893809065153	0.67265785482171	0.509264991890459	1.3208405555715	0.186554533930911	NA	NA
AC007846.2	0	NA	NA	NA	NA	NA	NA
AC007848.1	3.11446565452639	-0.608259580550129	0.610729683121256	-0.995955489573549	0.319271772261282	0.722330820997478	0.563790572924697
AC007848.2	18.4143485704849	-0.137624763373645	0.220115965152338	-0.625237534580457	0.531815170514646	0.848569217015487	0.662321627598241
AC007849.1	0.755890391985805	-1.03691505112185	0.839220212546033	-1.23556968197424	0.216618560031171	NA	NA
AC007849.2	0.0605270579501151	0.0878027165948059	2.99892337471758	0.0292780793717594	0.976642809534012	NA	NA
AC007861.1	0.01792600242064	0.134333982059091	2.99892337471758	0.0447940694956041	0.964271452206727	NA	NA
AC007861.2	0.0740786333858371	0.0860928230864129	2.99892337471758	0.0287079102494643	0.977097547502464	NA	NA
AC007876.1	22.1429286540717	-0.253406849248326	0.300862384346961	-0.842268300832488	0.399637790276074	0.775335234960855	0.605161352140076
AC007878.1	7.92700691649474	0.413305069175294	0.387108505396389	1.06767240557549	0.285668310006671	0.69256376398099	0.540556916486733
AC007879.1	0.0641678707094276	0.374780993024873	2.99892337471758	0.1249718469583	0.900545838448803	NA	NA
AC007879.2	0.259456278387427	0.764486240367738	1.38286101623137	0.552829410471885	0.580380227513087	NA	NA
AC007879.3	2.4665944088809	-0.131423025505722	0.505372835183732	-0.260051622002877	0.79482395436773	0.948595790817261	0.740393942543243
AC007879.4	0.199584645386172	-0.354231049216145	1.74350215392403	-0.203172131688447	0.839000494238948	NA	NA
AC007881.1	2.35115380902545	0.967464724178907	0.57065852873528	1.69534787523994	0.0900094478045224	0.436130884681204	0.340407018774337
AC007881.2	0.506706943023794	0.137900591752776	1.2312928174634	0.111996585862384	0.910826113627669	NA	NA
AC007881.3	5.05667225166104	0.259379690023465	0.32481543573628	0.798544839581014	0.424554383157661	0.789314537079769	0.616072417432606
AC007899.1	1.14370436123136	1.12483765075082	1.02508288932026	1.09731384892856	0.272504218985444	NA	NA
AC007906.1	1.29953318825411	-0.154835712953375	0.533632615715365	-0.290154140495721	0.771698318267188	NA	NA
AC007906.2	172.054874872281	-0.139865046981759	0.172312347626458	-0.811694860573549	0.416966744116635	0.785948603095481	0.613445252989024
AC007907.1	1.24571084456769	1.0570539695234	0.63741279646486	1.65835071932334	0.0972466972937972	NA	NA
AC007919.1	0.250250264251773	-0.535903655339066	1.71007936743217	-0.313379405392026	0.753992428909012	NA	NA
AC007919.2	0.503252884416244	1.36672805819057	1.18329546366659	1.15501842114359	0.248082882979294	NA	NA
AC007920.1	0.202358843170688	-0.791830222635454	1.41077584421744	-0.561272881075368	0.574611525838454	NA	NA
AC007920.2	65.8155475009895	-0.234922816347042	0.183304749897643	-1.28159699341246	0.199984055434077	0.607159463516638	0.473897515988581
AC007922.1	0.192375109647267	-0.347735875979529	1.56630815986769	-0.22200987320969	0.824306197407783	NA	NA
AC007922.2	3.70641874705017	0.194905403633329	0.564367736247781	0.345351782384238	0.729829921788028	0.928770364215297	0.724919885092721
AC007922.3	0	NA	NA	NA	NA	NA	NA
AC007923.1	2.48637998623873	-0.264318097751423	0.468589072396938	-0.564072261436608	0.572704954904264	0.868107024696489	0.677571193954767
AC007923.2	0.862282994885932	-0.206579839526926	0.690605310184004	-0.299128657831903	0.764841880986705	NA	NA
AC007923.3	0	NA	NA	NA	NA	NA	NA
AC007923.4	0.509447822727796	0.117886823014797	0.994578633177638	0.118529414449769	0.905648190005936	NA	NA
AC007938.1	18.361274154451	-0.064496896854475	0.237097208941908	-0.27202722943178	0.785601082482029	0.946600810496864	0.738836829008676
AC007938.2	11.8536483156062	-0.261397823290865	0.281809147930754	-0.92757039723599	0.35363045929811	0.74845207494569	0.584178622694797
AC007938.3	30.3902378157138	-0.445255663569216	0.191601360841015	-2.32386482859417	0.0201327398364052	0.225856943452085	0.17628489861755
AC007948.1	0	NA	NA	NA	NA	NA	NA
AC007950.1	0.36594582822231	-0.625432944134259	1.67742925427939	-0.372852054737139	0.709258557729028	NA	NA
AC007950.2	4.61330177066946	-0.0954912705182027	0.346979843732666	-0.275206967329707	0.783157234422248	0.945497404863772	0.737975603548034
AC007952.1	7.97968172654178	0.374841404314161	0.356702781236101	1.0508508036164	0.293327118357907	0.700213442565066	0.546527611002648
AC007952.2	29.2132722951981	0.629737369024379	0.41372362655978	1.52212087634639	0.127978795988855	0.504735789594222	0.393954226676865
AC007952.3	1.24518573796048	0.60130998999698	0.648484554500228	0.927254143254646	0.353794597294672	NA	NA
AC007952.4	5.34735326252105	-0.106695452658293	0.555678443677777	-0.192009342583321	0.847734887267795	0.962927296805813	0.751579908498567
AC007952.5	7.60052212351118	0.661539968971473	0.437952538984171	1.51052890458384	0.130908519647015	0.510373281885682	0.398354378126129
AC007952.6	15.9291388275097	0.295777562127546	0.573906408510271	0.515375952841015	0.606290333051344	0.881689134824772	0.6881722446481
AC007952.7	7.35431276064864	0.651733499730491	0.514842733227005	1.26588850860429	0.205553001104113	0.613383219236685	0.478755255269737
AC007952.8	0.580473784079623	0.0359235219420963	1.12724734176541	0.0318683580888606	0.974577032403713	NA	NA
AC007952.9	1.31553569954889	0.582528179283498	0.573747603251788	1.01530390015042	0.309960985851309	NA	NA
AC007953.1	0.0973154181531962	-0.54542452380827	2.56837316433474	-0.212361868353949	0.831824731946868	NA	NA
AC007953.2	0	NA	NA	NA	NA	NA	NA
AC007954.1	2.10451520514931	-0.185941858355492	0.483764106223986	-0.384364726450787	0.700708140533211	NA	NA
AC007956.1	1.73710280809635	0.616899631538663	0.598287073171869	1.03110974513977	0.30248935838246	NA	NA
AC007966.1	10.5781784132123	-0.61550452211776	0.433330385850915	-1.42040471246695	0.155489891669509	0.548924914034923	0.428444533695829
AC007967.1	0	NA	NA	NA	NA	NA	NA
AC007967.2	0	NA	NA	NA	NA	NA	NA
AC007967.3	0	NA	NA	NA	NA	NA	NA
AC007967.4	0	NA	NA	NA	NA	NA	NA
AC007969.1	13.8278166697117	-0.248824376358544	0.26992321626867	-0.921833919283455	0.35661521180989	0.749768602192827	0.585206192929042
AC007969.2	0.334469672833531	0.397609848600312	1.17737280491026	0.337709387325808	0.735582199906177	NA	NA
AC007991.1	0.265595088494258	0.17933017269062	1.14664648967636	0.156395344428462	0.875721406629857	NA	NA
AC007991.2	0	NA	NA	NA	NA	NA	NA
AC007991.3	0.086109584973351	-0.0844516159722164	2.99892337471758	-0.0281606448114632	0.977534025656922	NA	NA
AC007991.4	2.84012868248369	-0.567850558246094	0.523533900712981	-1.08464906947336	0.278077113141602	0.686166261664443	0.535563565252804
AC007992.1	0.144344140266378	0.156837064387556	2.7660059449648	0.0567016367672888	0.954782870163589	NA	NA
AC007992.2	0	NA	NA	NA	NA	NA	NA
AC007993.1	1.51363609178861	-0.208527574297938	0.571603694347556	-0.364811453039955	0.715252155174279	NA	NA
AC007993.2	0.843129983190802	-0.50458545659952	0.704571763580724	-0.716159066657954	0.473893135083738	NA	NA
AC007993.3	1.46754482591283	-0.540197300719568	0.72148196836223	-0.748732919751023	0.454018197854687	NA	NA
AC007996.1	82.1734521617957	-0.0908341701917016	0.0955941197315885	-0.95020667010427	0.342007250102584	0.741416156276262	0.578686977450849
AC007998.1	0	NA	NA	NA	NA	NA	NA
AC007998.2	2.00104287503588	1.27693495013302	1.21085004105652	1.05457728606825	0.29161869654801	NA	NA
AC007998.3	2.06491064687	0.534623022214191	0.512105312881524	1.04397085670907	0.296498873318984	NA	NA
AC007998.4	480.095263789079	-0.166687346692416	0.18685955822748	-0.89204613493463	0.372368204633963	0.758785944093426	0.592244370186072
AC007998.5	0.714771079632291	2.18047351126615	1.14443983991991	1.90527578227156	0.056744231800489	NA	NA
AC008011.1	0	NA	NA	NA	NA	NA	NA
AC008011.2	1.05026940545734	0.734941867262008	0.669078992140783	1.09843811552129	0.272013226409956	NA	NA
AC008012.1	19.9775760498712	-0.459048201622852	0.356463858871221	-1.28778329190643	0.197821409958626	0.605208312452037	0.472374611877893
AC008013.1	6.42544630472842	-0.314485838449281	0.395906968790913	-0.794342770499118	0.426995911110637	0.790471769328783	0.61697565541403
AC008013.2	5.15943881169058	-0.147462352274115	0.420494281575989	-0.350688127604099	0.725822333392028	0.927228530615994	0.723716459705022
AC008013.3	0.200368379265386	0.400007684165991	1.96318050195383	0.20375491900408	0.838545023151543	NA	NA
AC008014.1	70.951534411122	0.170431625096104	0.220278810977715	0.773708666483344	0.439103093833481	0.797285645672624	0.622293993128635
AC008015.1	0	NA	NA	NA	NA	NA	NA
AC008026.1	2.20334893193238	0.220669952323089	0.482233291884248	0.457599995763166	0.647239846552738	NA	NA
AC008026.2	0.0186793312771637	-0.1556159317337	2.99892337471758	-0.0518905994883429	0.958615864707454	NA	NA
AC008026.3	15.150157851047	-0.14200917409583	0.395821387701529	-0.358770845912229	0.719766524228749	0.925292606570324	0.722205440522233
AC008033.1	0.0925298457793855	-0.494379531074514	2.99892337471758	-0.164852338423309	0.869060207447771	NA	NA
AC008033.2	0.0418702650465013	0.254557487541982	2.99892337471758	0.0848829582269519	0.932354440249395	NA	NA
AC008033.3	22.2982148997744	0.581582120051515	0.28319043608204	2.05367853553865	0.0400068153541514	0.308669184076299	0.240921155619888
AC008035.1	9.29679087594975	0.148835623740179	0.252282430842414	0.589956356624563	0.555219909554669	0.860784574136836	0.671855906061418
AC008038.1	58.9130346152001	0.296040547416605	0.328128480357805	0.902209241617156	0.366945726484286	0.756137295533295	0.590177058303783
AC008040.1	15.0150569389982	-0.170296785908065	0.357284798160087	-0.476641566573904	0.633617379065632	0.89284639757087	0.696880663800431
AC008040.2	4.98327052155217	-0.0247436312681815	0.535788211709096	-0.0461817388427649	0.963165397236417	0.991389226955812	0.773794892878787
AC008040.3	0.283508083475448	0.965857559165973	1.40463534113921	0.687621570437367	0.49169112102009	NA	NA
AC008040.4	0.253941219712128	-0.177506025736119	2.13788827209681	-0.0830286727575449	0.933828740757893	NA	NA
AC008040.5	360.287956710126	-0.142286424162838	0.22782332091037	-0.624547230697316	0.532268262562642	0.848675451694353	0.662404545436884
AC008050.1	1.0277757532557	-0.314897206976422	0.641672406156063	-0.49074450444708	0.623607165200858	NA	NA
AC008055.1	0	NA	NA	NA	NA	NA	NA
AC008056.1	0.459417830889117	0.190235519752804	1.04813237686658	0.181499516617853	0.855975512533855	NA	NA
AC008056.2	2.79680415369562	0.407560724046063	0.465207335032064	0.876084045446042	0.380984345511236	0.764261924255382	0.596518458876584
AC008060.1	0.29447608538222	-0.11899767064088	1.51023432249701	-0.0787941770811628	0.937196335664854	NA	NA
AC008060.2	0	NA	NA	NA	NA	NA	NA
AC008060.3	0	NA	NA	NA	NA	NA	NA
AC008060.4	0.218474188292936	-0.0687728480373776	1.53339528586004	-0.0448500453024446	0.964226834815739	NA	NA
AC008063.1	7.59727690903597	0.426806393055561	0.396621336732283	1.07610547776367	0.281880086119777	0.690067096074646	0.538608227896405
AC008063.2	0.0398508694615921	-0.325342340043599	2.99892337471758	-0.108486379740942	0.913609884138842	NA	NA
AC008065.1	0.417314756704039	0.837229733823889	1.34855006294902	0.620836969146719	0.534706896311457	NA	NA
AC008066.1	0	NA	NA	NA	NA	NA	NA
AC008067.1	0.103529092207218	0.105664601781994	2.53296247962073	0.04171581799262	0.966725244003127	NA	NA
AC008069.1	0.0964828254062782	0.374780993024874	2.99892337471758	0.1249718469583	0.900545838448803	NA	NA
AC008072.1	11.6418734169084	-0.0539105078645114	0.257973714186949	-0.208976748016441	0.834466390258594	0.959822621835856	0.749156660827036
AC008073.1	1.13486804025575	-0.739222676398215	0.798064285642476	-0.9262695871713	0.354305896898386	NA	NA
AC008073.2	4.10132943396884	-0.299283600027619	0.374612566963023	-0.798915002915959	0.424339698926608	0.789314537079769	0.616072417432606
AC008073.3	3.20299034802861	0.0142957040399111	0.532576579408693	0.0268425323092188	0.978585329550389	0.994964383429669	0.776585358767959
AC008074.1	0.990386359069143	-0.465068738056853	0.705529543827503	-0.659176844011169	0.509782214724745	NA	NA
AC008074.2	26.7827374668019	0.688531374688366	0.195320184363579	3.52514194542587	0.000423255928990761	0.0350507212953318	0.0273576395552808
AC008079.1	215.469780952094	-0.168901727194967	0.179856822666404	-0.939089908800645	0.347684584886471	0.745978200186658	0.582247724514636
AC008080.1	2.58237439347376	0.145744525243734	0.435029501689792	0.33502216442245	0.737608366631584	0.931972106455705	0.727418895296361
AC008080.2	0.115705168560635	0.33193624954893	2.47092868975627	0.134336636635868	0.893136383942327	NA	NA
AC008080.3	0.0725381912224665	-0.206359186441204	2.99892337471758	-0.0688110900668268	0.945139990417057	NA	NA
AC008080.4	2.30231490910053	-0.383615840081096	0.458502339940117	-0.83667149906192	0.402777243736831	0.776459968738721	0.60603922455335
AC008083.1	0.289552399304888	1.05673173422129	1.16188313097186	0.909499162224163	0.363086699836975	NA	NA
AC008083.2	2.99895908984177	0.430553325630783	0.471673433426666	0.912820810158525	0.361336791627846	0.753327116387381	0.587983669257323
AC008083.3	0.443492244251823	0.842546672021036	1.12167480788607	0.751150570644368	0.452562044029023	NA	NA
AC008088.1	0.0222764305131144	0.134333982059091	2.99892337471758	0.0447940694956041	0.964271452206727	NA	NA
AC008103.1	0.126120141215976	0.374780993024874	2.99892337471758	0.1249718469583	0.900545838448803	NA	NA
AC008105.1	136.410632223996	-0.0130860068156217	0.286117858052713	-0.045736421014346	0.963520334399708	0.991475684487554	0.773862374342873
AC008105.2	167.20487665165	0.0777188246837645	0.261467250468772	0.297241144137273	0.766282412068026	0.94038503434395	0.73398531790524
AC008105.3	553.051884639847	0.288931304889929	0.336145116926204	0.859543364877614	0.390040805870192	0.769549862307459	0.600645777741165
AC008109.1	0.108853881094564	0.323071828269379	2.99892337471758	0.107729270775318	0.914210449908236	NA	NA
AC008114.1	0.0837923596785863	0.374780993024873	2.99892337471758	0.1249718469583	0.900545838448803	NA	NA
AC008115.1	0.109184882122736	0.03796785477171	2.50285458050535	0.0151698205191146	0.987896698628349	NA	NA
AC008115.2	0.0257698631847125	0.134333982059091	2.99892337471758	0.0447940694956042	0.964271452206727	NA	NA
AC008115.3	26.3562830229803	0.269036402951152	0.335682248926769	0.80146151252056	0.42286451664148	0.788431569269179	0.615383247161401
AC008115.4	5.10771454838626	-0.381427233272761	0.323877456127007	-1.17768997519601	0.23892022489492	0.648359625628419	0.506054890873284
AC008121.1	2.18339296425881	-0.188096813514326	0.582089427623998	-0.323140748805745	0.746588651158292	NA	NA
AC008121.2	2.21346234887462	0.0737532546737674	0.439161213783641	0.167941185056709	0.866629549252091	NA	NA
AC008121.3	1.0314742883413	0.737782949532325	0.77300761884313	0.954431666063626	0.339865183674737	NA	NA
AC008124.1	678.232814267507	-0.0332086071879418	0.053543609406606	-0.620216073514174	0.535115540596915	0.850295878291219	0.663669313895979
AC008125.1	0.0462436965504286	-0.325342340043599	2.99892337471758	-0.108486379740942	0.913609884138842	NA	NA
AC008126.1	0.107036484797232	-0.0861618107570188	2.50118732630689	-0.0344483637234162	0.972519617662363	NA	NA
AC008127.1	0.18350300141993	-0.897646216790347	1.97740450828415	-0.453951739783004	0.64986356253541	NA	NA
AC008127.2	0.325108104179724	-0.0437840237607222	1.38944942890243	-0.0315117793062166	0.97486139828303	NA	NA
AC008132.1	15.7535768405622	-0.562893295061408	0.388354860338125	-1.44943028283802	0.147217456823252	0.535920961777786	0.418294744319248
AC008132.2	0.0767342713151175	-0.664795156663398	2.99892337471758	-0.22167794024614	0.824564604008208	NA	NA
AC008133.1	0.0177871679144844	0.134333982059091	2.99892337471758	0.0447940694956041	0.964271452206727	NA	NA
AC008133.2	0	NA	NA	NA	NA	NA	NA
AC008134.1	0	NA	NA	NA	NA	NA	NA
AC008147.1	5.2582866257508	-0.275848313027043	0.394283345604174	-0.699619489644816	0.48416496780087	0.823441826184982	0.642709303631682
AC008147.2	48.1578679802303	-0.324229748245399	0.196649069416036	-1.64877336673	0.0991940731801083	0.456599923567059	0.356383425740799
AC008147.3	4.94110155205188	-0.578911404475385	0.583049360869407	-0.992902905531272	0.32075727370452	0.723386823690041	0.564614799644288
AC008147.4	1.89633809644496	0.488002064346156	0.530446206885359	0.919984077577962	0.357581079911209	NA	NA
AC008149.1	1.09303062909025	0.705962192895127	0.758026724155688	0.931315704840681	0.351690280512701	NA	NA
AC008154.1	0	NA	NA	NA	NA	NA	NA
AC008154.2	0.0698275539279903	-0.20692433548878	2.99892337471758	-0.0689995407129288	0.944989985087649	NA	NA
AC008155.1	0.173786997526524	0.85567501495644	2.99892337471758	0.285327401883691	0.775393321337307	NA	NA
AC008155.2	0	NA	NA	NA	NA	NA	NA
AC008162.1	0.0288903508295017	-0.1556159317337	2.99892337471758	-0.0518905994883429	0.958615864707454	NA	NA
AC008162.2	0	NA	NA	NA	NA	NA	NA
AC008163.1	2.18051097573083	0.30928387418887	0.575348212341783	0.537559459740081	0.590881224737554	NA	NA
AC008164.1	0.0199254347307961	-0.1556159317337	2.99892337471758	-0.051890599488343	0.958615864707454	NA	NA
AC008170.1	0.171691591557198	0.8556833841356	2.31075467386636	0.370304729365264	0.711155450376257	NA	NA
AC008171.1	1.80355000611391	0.224970985654954	0.609700610597584	0.368985993690336	0.71213816471133	NA	NA
AC008175.2	0	NA	NA	NA	NA	NA	NA
AC008243.1	0.430465987709688	0.958320732605327	0.948409822427115	1.01045002903159	0.312279729145816	NA	NA
AC008250.1	0.219571083913369	-1.12049312507561	1.73760262024895	-0.644850043397768	0.519024368188634	NA	NA
AC008250.2	0.0443140324109365	-0.0325494156513868	2.99892337471758	-0.0108537003398602	0.991340170096963	NA	NA
AC008264.1	0.859404908094767	-0.407469139045896	0.763994924744836	-0.533340112412377	0.593798165362794	NA	NA
AC008264.2	500.178701031421	-0.29567877411492	0.287370463511695	-1.02891149807707	0.303521264789799	0.709852727785677	0.554051224808311
AC008267.1	2.64627088198186	-0.457307593145893	0.517394333982318	-0.88386664311929	0.376768205803292	0.76139329499315	0.594279448594524
AC008267.2	1.04755249130687	-1.24430043415231	0.628004425985612	-1.98135615397847	0.0475513471560695	NA	NA
AC008267.3	7.0665083235919	-0.201056290296982	0.308702895020677	-0.651293828273023	0.514856831630034	0.838912413822135	0.654784340739177
AC008267.4	5.04231511272629	-0.29810859970267	0.477628953982076	-0.624142647168449	0.532533908286547	0.848675451694353	0.662404545436884
[truncated: 54,810 more rows]
